# Supplementary material for: Gene ontology analysis of transcriptome data from DMBA-induced mammary tumors of rats fed a high-corn oil and a high-extra virgin olive oil diet
Source: Data Brief. 2018 Dec 7;22:104–8. doi: 10.1016/j.dib.2018.11.135 (PMC6297851; doi:10.1016/j.dib.2018.11.135)
Supplement: Supplementary file 2 — Supplementary material: Functional analysis with Genecodis: Enriched Gene Ontology (GO) categories in genes down- and up-modulated in the high-fat diets groups. [file mmc2.xls]

## Sheet: GO levels 3-6
Enriched Gene Ontology (GO) categories in down- and up-modulated genes in mammary adenocarcinomas by effect of the experimental high fat diets.
Lists of all genes found modulated in each group were analyzed using Genecodis program by Babelomics platform setting GO annotations at level 3-6. Only statistically significant enriched categories are indicated.
GO annotations level 3-6
HCO Down-modulated
Cellular Function	GO Classification	n	Hyp (p-valor)	Genes
response to organic nitrogen	GO:0010243	3(25)	0.000134707	Ccl2, Smad1, Cdo1
locomotory behavior	GO:0007626	4(25)	0.000159391	Lmna, Plau, Ccl2, Reln
chemotaxis	GO:0006935	3(25)	0.000473574	Lmna, Plau, Ccl2
response to hypoxia	GO:0001666	3(25)	0.000709475	Plau, Sod3, Ccl2
behavior	GO:0007610	4(25)	0.00125848	Lmna, Plau, Ccl2, Reln
cellular component movement	GO:0006928	4(25)	0.00247424	Plau, Ccl2, Slit3, Reln
organ morphogenesis	GO:0009887	4(25)	0.00571791	Plau, Ccl2, Slit3, Smad1
cell migration	GO:0016477	3(25)	0.00597295	Plau, Ccl2, Reln
cell morphogenesis	GO:0000902	3(25)	0.00703562	Slit3, Smad1, Reln
cell projection organization	GO:0030030	3(25)	0.00826284	Slit3, Smad1, Reln
reproductive process in a multicellular organism	GO:0048609	3(25)	0.00929276	Ccl2, Smad1, Cdo1
cell motility	GO:0048870	3(25)	0.0118585	Plau, Ccl2, Reln
response to external stimulus	GO:0009605	4(25)	0.0162508	Lmna, Plau, Ccl2, Smad1
response to wounding	GO:0009611	3(25)	0.0209078	Plau, Ccl2, Smad1
neurogenesis	GO:0022008	3(25)	0.0237109	Slit3, Smad1, Reln
regulation of cell proliferation	GO:0042127	3(25)	0.024799	Plau, Ccl2, Smad1
neurological system process	GO:0050877	3(25)	0.0463223	Mertk, Arrb1, Ccl2
cell proliferation	GO:0008283	3(25)	0.0463223	Plau, Ccl2, Smad1
response to organic substance	GO:0010033	3(25)	0.0464761	Ccl2, Smad1, Cdo1
HCO Up-modulated
Cellular Function	GO Classification	n	Hyp (p-valor)	Genes
intracellular transport	GO:0046907	3(9)	0.00172684	Ucp2, Rph3al, Rasd1
establishment of localization in cell	GO:0051649	3(9)	0.00497494	Ucp2, Rph3al, Rasd1
LF-HCO Down-modulated
Cellular Function	GO Classification	n	Hyp (p-valor)	Genes
response to chemical stimulus	GO:0042221	15(40)	8.4781e-10	Lnpep, Lifr, Gstp1, Timp3, Sod3, Scnn1b, Il18, Gpx3, Cx3cl1, Ccl2, Car3, Stat5b, Jak2, Fyn, Ets1
response to stress	GO:0006950	15(40)	7.4708e-09	Timp3, Sod3, Serping1, Scnn1b, Il18, Gpx3, Cx3cl1, Ccl2, Car3, Stat5b, Nt5e, Entpd1, Ptprc, Jak2, Ets1
regulation of immune system process	GO:0002682	8(40)	6.7947e-07	Il2rg, Serping1, Il18, Stat5b, Ptprc, Kitlg, Fyn, Ets1
response to wounding	GO:0009611	10(40)	7.10364e-07	Timp3, Serping1, Scnn1b, Cx3cl1, Ccl2, Stat5b, Nt5e, Entpd1, Jak2, Ets1
cell proliferation	GO:0008283	9(40)	8.054e-07	Lifr, Il18, Ccl2, Stat5b, Ptprc, Kitlg, Jak2, Fyn, Ets1
cell activation	GO:0001775	8(40)	2.58471e-06	Il2rg, Il18, Stat5b, Entpd1, Ptprc, Jak2, Fyn, Ets1
positive regulation of cell proliferation	GO:0008284	8(40)	2.76755e-06	Lifr, Il18, Ccl2, Stat5b, Ptprc, Kitlg, Jak2, Ets1
response to external stimulus	GO:0009605	11(40)	4.68169e-06	Timp3, Serping1, Scnn1b, Cx3cl1, Ccl2, Stat5b, Nt5e, Entpd1, Jak2, Fyn, Ets1
regulation of cell adhesion	GO:0030155	6(40)	9.51384e-06	Cytip, Il18, Cx3cl1, Stat5b, Jak2, Ets1
positive regulation of cell activation	GO:0050867	6(40)	9.51384e-06	Il2rg, Il18, Stat5b, Ptprc, Jak2, Ets1
regulation of developmental process	GO:0050793	10(40)	1.42021e-05	Il2rg, Serpinb9, Lifr, Ccl2, Stat5b, Ptprc, Kitlg, Jak2, Fyn, Ets1
positive regulation of immune system process	GO:0002684	7(40)	1.48704e-05	Il2rg, Serping1, Il18, Stat5b, Ptprc, Fyn, Ets1
T cell activation	GO:0042110	6(40)	2.1007e-05	Il2rg, Il18, Stat5b, Ptprc, Fyn, Ets1
apoptosis	GO:0006915	9(40)	4.9858e-05	Serpinb9, Lifr, Timp3, Ccl2, Stat5b, Ptprc, Kitlg, Jak2, Ets1
regulation of programmed cell death	GO:0043067	9(40)	7.54737e-05	Serpinb9, Lifr, Timp3, Ccl2, Stat5b, Ptprc, Kitlg, Jak2, Ets1
cell-cell signaling	GO:0007267	4(40)	0.000108198	Lnpep, Ccl2, Jak2, Ets1
blood coagulation	GO:0007596	3(40)	0.000121024	Serping1, Entpd1, Ets1
hemostasis	GO:0007599	3(40)	0.000121024	Serping1, Entpd1, Ets1
regulation of cellular component movement	GO:0051270	3(40)	0.00012772	Stat5b, Jak2, Ets1
positive regulation of metabolic process	GO:0009893	5(40)	0.000140627	Stat5b, Ptprc, Kitlg, Jak2, Ets1
cell development	GO:0048468	5(40)	0.000147568	Lifr, Kitlg, Jak2, Fyn, Ets1
response to biotic stimulus	GO:0009607	4(40)	0.000155459	Ccl2, Stat5b, Ptprc, Ets1
chemotaxis	GO:0006935	3(40)	0.000172998	Cx3cl1, Ccl2, Ets1
immune response	GO:0006955	9(40)	0.000179516	Il2rg, Serping1, Il18, Cx3cl1, Ccl2, Stat5b, Ptprc, Fyn, Ets1
behavior	GO:0007610	4(40)	0.00018835	Il18, Cx3cl1, Ccl2, Ets1
dephosphorylation	GO:0016311	3(40)	0.000190121	Ptprc, Jak2, Ets1
cell adhesion	GO:0007155	8(40)	0.00020095	Cytip, Il18, Cx3cl1, Stat5b, Ptprc, Kitlg, Jak2, Ets1
response to radiation	GO:0009314	3(40)	0.000227588	Ccl2, Ptprc, Ets1
response to hypoxia	GO:0001666	6(40)	0.000229472	Sod3, Scnn1b, Il18, Ccl2, Stat5b, Ets1
regulation of cell proliferation	GO:0042127	8(40)	0.000248719	Lifr, Il18, Ccl2, Stat5b, Ptprc, Kitlg, Jak2, Ets1
regulation of body fluid levels	GO:0050878	3(40)	0.000269534	Serping1, Entpd1, Ets1
reproductive process in a multicellular organism	GO:0048609	4(40)	0.000292235	Ccl2, Stat5b, Kitlg, Ets1
neurogenesis	GO:0022008	4(40)	0.000292235	Lifr, Jak2, Fyn, Ets1
heterocycle metabolic process	GO:0046483	4(40)	0.000298319	Stat5b, Nt5e, Entpd1, Ets1
response to peptide hormone stimulus	GO:0043434	3(40)	0.000304067	Stat5b, Jak2, Ets1
organ development	GO:0048513	11(40)	0.000308438	Il2rg, Lifr, Timp3, Il18, Ccl2, Stat5b, Ptprc, Kitlg, Jak2, Fyn, Ets1
acute inflammatory response	GO:0002526	3(40)	0.000341334	Serping1, Stat5b, Ets1
regulation of cell cycle	GO:0051726	3(40)	0.00035438	Stat5b, Ptprc, Ets1
response to nutrient	GO:0007584	3(40)	0.000367743	Timp3, Ccl2, Ets1
regulation of catalytic activity	GO:0050790	4(40)	0.000456485	Ptprc, Kitlg, Jak2, Ets1
negative regulation of metabolic process	GO:0009892	4(40)	0.000499425	Timp3, Serping1, Ptprc, Ets1
programmed cell death	GO:0012501	9(40)	0.000525068	Serpinb9, Lifr, Timp3, Ccl2, Stat5b, Ptprc, Kitlg, Jak2, Ets1
inflammatory response	GO:0006954	7(40)	0.000545938	Serping1, Cx3cl1, Ccl2, Stat5b, Nt5e, Jak2, Ets1
synaptic transmission	GO:0007268	3(40)	0.000554013	Lnpep, Ccl2, Ets1
tissue development	GO:0009888	4(40)	0.000564281	Timp3, Stat5b, Kitlg, Ets1
anatomical structure development	GO:0048856	12(40)	0.000615222	Scd, Il2rg, Lifr, Timp3, Il18, Ccl2, Stat5b, Ptprc, Kitlg, Jak2, Fyn, Ets1
cognition	GO:0050890	4(40)	0.000667039	Otos, Il18, Fyn, Ets1
cell death	GO:0008219	9(40)	0.000676918	Serpinb9, Lifr, Timp3, Ccl2, Stat5b, Ptprc, Kitlg, Jak2, Ets1
response to bacterium	GO:0009617	3(40)	0.000686147	Ccl2, Stat5b, Ets1
positive regulation of cell differentiation	GO:0045597	6(40)	0.000698837	Il2rg, Stat5b, Ptprc, Kitlg, Jak2, Ets1
locomotory behavior	GO:0007626	3(40)	0.000727267	Cx3cl1, Ccl2, Ets1
organ morphogenesis	GO:0009887	4(40)	0.000746439	Lifr, Il18, Ccl2, Ets1
response to nutrient levels	GO:0031667	3(40)	0.000769927	Timp3, Ccl2, Ets1
cellular macromolecule catabolic process	GO:0044265	4(40)	0.000819642	Ubc, Fbxo32, Timp3, Ets1
response to temperature stimulus	GO:0009266	3(40)	0.000836853	Il18, Ccl2, Ets1
carboxylic acid metabolic process	GO:0019752	4(40)	0.000938767	Ech1, Scd, Stat5b, Ets1
organic acid metabolic process	GO:0006082	4(40)	0.000952716	Ech1, Scd, Stat5b, Ets1
response to extracellular stimulus	GO:0009991	3(40)	0.00100711	Timp3, Ccl2, Ets1
protein catabolic process	GO:0030163	5(40)	0.00103086	Ubc, Fbxo32, Lnpep, Timp3, Ets1
negative regulation of cell death	GO:0060548	6(40)	0.0010589	Serpinb9, Lifr, Ccl2, Stat5b, Kitlg, Ets1
lymphocyte activation	GO:0046649	6(40)	0.00106228	Il2rg, Il18, Stat5b, Ptprc, Fyn, Ets1
mononuclear cell proliferation	GO:0032943	5(40)	0.00114095	Il18, Stat5b, Ptprc, Fyn, Ets1
lymphocyte proliferation	GO:0046651	5(40)	0.00114095	Il18, Stat5b, Ptprc, Fyn, Ets1
homeostatic process	GO:0042592	8(40)	0.0013335	Scd, Lnpep, Ccl2, Stat5b, Ptprc, Kitlg, Jak2, Ets1
regulation of signal transduction	GO:0009966	4(40)	0.00136898	Ptprc, Kitlg, Jak2, Ets1
secretion	GO:0046903	3(40)	0.00147468	Lnpep, Jak2, Ets1
cellular lipid metabolic process	GO:0044255	4(40)	0.00148059	Ech1, Scd, Stat5b, Ets1
central nervous system development	GO:0007417	3(40)	0.0015077	Timp3, Fyn, Ets1
cell projection organization	GO:0030030	3(40)	0.00154118	Lifr, Jak2, Ets1
multicellular organismal development	GO:0007275	12(40)	0.00155604	Scd, Il2rg, Lifr, Timp3, Il18, Ccl2, Stat5b, Ptprc, Kitlg, Jak2, Fyn, Ets1
phosphorylation	GO:0016310	5(40)	0.00164749	Ptprc, Kitlg, Jak2, Fyn, Ets1
intracellular signaling cascade	GO:0007242	5(40)	0.00190882	Stat5b, Ptprc, Kitlg, Jak2, Ets1
oxidation reduction	GO:0055114	4(40)	0.00203833	Scd, Sod3, Gpx3, Ets1
cellular amino acid and derivative metabolic process	GO:0006519	3(40)	0.00218323	Gpx3, Stat5b, Ets1
response to mechanical stimulus	GO:0009612	4(40)	0.00238278	Timp3, Ccl2, Fyn, Ets1
lipid metabolic process	GO:0006629	4(40)	0.00258397	Ech1, Scd, Stat5b, Ets1
phosphate metabolic process	GO:0006796	5(40)	0.0029202	Ptprc, Kitlg, Jak2, Fyn, Ets1
phosphorus metabolic process	GO:0006793	5(40)	0.00296471	Ptprc, Kitlg, Jak2, Fyn, Ets1
cellular response to stress	GO:0033554	3(40)	0.00328472	Gpx3, Jak2, Ets1
defense response	GO:0006952	8(40)	0.00356788	Serping1, Cx3cl1, Ccl2, Stat5b, Nt5e, Ptprc, Jak2, Ets1
sensory perception	GO:0007600	3(40)	0.00515957	Otos, Fyn, Ets1
response to gamma radiation	GO:0010332	3(40)	0.0058452	Ccl2, Ptprc, Ets1
regulation of cell-cell adhesion	GO:0022407	3(40)	0.0058452	Cx3cl1, Jak2, Ets1
cell cycle	GO:0007049	3(40)	0.0069578	Stat5b, Ptprc, Ets1
response to organic substance	GO:0010033	8(40)	0.00702349	Lnpep, Lifr, Timp3, Ccl2, Stat5b, Jak2, Fyn, Ets1
immune system development	GO:0002520	6(40)	0.00802665	Il2rg, Stat5b, Ptprc, Kitlg, Jak2, Ets1
cell motility	GO:0048870	6(40)	0.0087881	Scnn1b, Ccl2, Kitlg, Jak2, Fyn, Ets1
cell migration	GO:0016477	6(40)	0.00881651	Scnn1b, Ccl2, Kitlg, Jak2, Fyn, Ets1
positive regulation of immune response	GO:0050778	5(40)	0.00951997	Serping1, Stat5b, Ptprc, Fyn, Ets1
cellular component movement	GO:0006928	7(40)	0.0102834	Scnn1b, Ccl2, Stat5b, Kitlg, Jak2, Fyn, Ets1
negative regulation of cellular process	GO:0048523	9(40)	0.0105907	Serpinb9, Lifr, Timp3, Ccl2, Stat5b, Ptprc, Kitlg, Jak2, Ets1
cation transport	GO:0006812	3(40)	0.011104	Scnn1b, Ptprc, Ets1
response to oxidative stress	GO:0006979	5(40)	0.0138609	Sod3, Gpx3, Car3, Jak2, Ets1
neurological system process	GO:0050877	7(40)	0.014256	Otos, Scd, Lnpep, Il18, Ccl2, Fyn, Ets1
parturition	GO:0007567	3(40)	0.0171105	Fgl2, Ccl2, Ets1
regulation of gene expression	GO:0010468	5(40)	0.0220292	Il2rg, Serping1, Stat5b, Jak2, Ets1
ion transport	GO:0006811	3(40)	0.0221068	Scnn1b, Ptprc, Ets1
B cell activation	GO:0042113	4(40)	0.0241045	Il2rg, Stat5b, Ptprc, Ets1
regulation of immune response	GO:0050776	5(40)	0.0307748	Serping1, Stat5b, Ptprc, Fyn, Ets1
regulation of cell differentiation	GO:0045595	6(40)	0.0330755	Il2rg, Stat5b, Ptprc, Kitlg, Jak2, Ets1
negative regulation of response to stimulus	GO:0048585	4(40)	0.0399106	Serping1, Nt5e, Ptprc, Ets1
response to hormone stimulus	GO:0009725	6(40)	0.0489054	Lnpep, Timp3, Ccl2, Stat5b, Jak2, Ets1
ion homeostasis	GO:0050801	6(40)	0.0489054	Scd, Lnpep, Ccl2, Ptprc, Jak2, Ets1
wound healing	GO:0042060	5(40)	0.0490677	Timp3, Serping1, Scnn1b, Entpd1, Ets1
LF-HCO Up-modulated
Cellular Function	GO Classification	n	Hyp (p-valor)	Genes
generation of precursor metabolites and energy	GO:0006091	4(18)	0.000114969	Ero1l, Pgk1, Pfkl, Hk2
carbohydrate catabolic process	GO:0016052	3(18)	0.000180754	Pgk1, Pfkl, Hk2
cellular macromolecule catabolic process	GO:0044265	4(18)	0.000473579	Psma6, Pgk1, Pfkl, Hk2
hexose metabolic process	GO:0019318	3(18)	0.00141776	Pgk1, Pfkl, Hk2
cellular carbohydrate metabolic process	GO:0044262	3(18)	0.0022328	Pgk1, Pfkl, Hk2
alcohol metabolic process	GO:0006066	3(18)	0.00830182	Pgk1, Pfkl, Hk2
oxidation reduction	GO:0055114	3(18)	0.00911872	Gpx2, Egln3, Ero1l
carbohydrate metabolic process	GO:0005975	3(18)	0.0147705	Pgk1, Pfkl, Hk2
HOO Down-modulated
Cellular Function	GO Classification	n	Hyp (p-valor)	Genes
organ morphogenesis	GO:0009887	4(24)	0.000100353	Gas6, Epas1, Slit3, Ets1
anatomical structure development	GO:0048856	6(24)	0.000128585	Gas6, Epas1, Kitlg, Slit3, Tagln, Ets1
multicellular organismal development	GO:0007275	6(24)	0.000203126	Gas6, Epas1, Kitlg, Slit3, Tagln, Ets1
cell development	GO:0048468	4(24)	0.000223594	Epas1, Kitlg, Slit3, Ets1
immune system development	GO:0002520	3(24)	0.000287219	Epas1, Kitlg, Ets1
cell migration	GO:0016477	3(24)	0.00029408	Scnn1b, Kitlg, Ets1
regulation of immune system process	GO:0002682	3(24)	0.000329975	Serping1, Kitlg, Ets1
homeostatic process	GO:0042592	4(24)	0.000425831	Lnpep, Epas1, Kitlg, Ets1
inflammatory response	GO:0006954	3(24)	0.000427366	Serping1, Nt5e, Ets1
anatomical structure morphogenesis	GO:0009653	4(24)	0.000667855	Gas6, Epas1, Slit3, Ets1
cellular carbohydrate metabolic process	GO:0044262	3(24)	0.000697517	Slc14a1, Fam129a, Ets1
cellular response to stress	GO:0033554	3(24)	0.000734276	Fam129a, Epas1, Ets1
cell motility	GO:0048870	3(24)	0.000936623	Scnn1b, Kitlg, Ets1
chemical homeostasis	GO:0048878	3(24)	0.00105765	Lnpep, Epas1, Ets1
protein catabolic process	GO:0030163	4(24)	0.00110967	Fbxo32, Lnpep, Abcg1, Ets1
hexose metabolic process	GO:0019318	3(24)	0.00113809	Slc14a1, Fam129a, Ets1
negative regulation of metabolic process	GO:0009892	3(24)	0.00136509	Serping1, Fam129a, Ets1
tissue development	GO:0009888	3(24)	0.00145945	Gas6, Kitlg, Ets1
cellular macromolecule catabolic process	GO:0044265	3(24)	0.0019927	Fbxo32, Fam129a, Ets1
cell differentiation	GO:0030154	4(24)	0.0020034	Epas1, Kitlg, Slit3, Ets1
cellular response to stimulus	GO:0051716	3(24)	0.00221072	Fam129a, Epas1, Ets1
regulation of gene expression	GO:0010468	5(24)	0.0024212	Serping1, Fam129a, Epas1, Abcg1, Ets1
cellular lipid metabolic process	GO:0044255	3(24)	0.00310419	Abcg1, Acsm3, Ets1
defense response	GO:0006952	3(24)	0.0033575	Serping1, Nt5e, Ets1
neurological system process	GO:0050877	3(24)	0.00457462	Lnpep, Epas1, Ets1
lipid metabolic process	GO:0006629	3(24)	0.00477334	Abcg1, Acsm3, Ets1
regulation of cell communication	GO:0010646	3(24)	0.00497724	Lnpep, Kitlg, Ets1
carbohydrate metabolic process	GO:0005975	3(24)	0.00751989	Slc14a1, Fam129a, Ets1
negative regulation of cellular process	GO:0048523	3(24)	0.0129284	Fam129a, Kitlg, Ets1
phosphorylation	GO:0016310	3(24)	0.0145145	Fam129a, Kitlg, Ets1
organelle organization	GO:0006996	3(24)	0.0162908	Cnn1, Epas1, Ets1
phosphate metabolic process	GO:0006796	3(24)	0.0205782	Fam129a, Kitlg, Ets1
phosphorus metabolic process	GO:0006793	3(24)	0.0207692	Fam129a, Kitlg, Ets1
HOO Up-modulated
Cellular Function	GO Classification	n	Hyp (p-valor)	Genes
response to bacterium	GO:0009617	4(33)	0.000131072	Gpx2, Jun, Bcl10, Aldoa
protein oligomerization	GO:0050793	7(33)	0.000136707	Sema3a, Notch4, Jun, Bcl10, Areg, Gja1, Ddah1
response to reactive oxygen species	GO:0000302	3(33)	0.000199122	Ucp2, Jun, Areg
response to other organism	GO:0051707	4(33)	0.000295018	Gpx2, Jun, Bcl10, Aldoa
response to steroid hormone stimulus	GO:0009887	6(33)	0.000356904	Adamts1, Notch4, Jun, Bcl10, Gja1, Ddah1
response to molecule of bacterial origin	GO:0002237	3(33)	0.000410687	Jun, Bcl10, Aldoa
regulation of cell communication	GO:0001944	4(33)	0.000426499	Notch4, Jun, Gja1, Ddah1
response to organic substance	GO:0010033	6(33)	0.000606209	Jun, Bcl10, Areg, Acta1, Gja1, Aldoa
response to abiotic stimulus	GO:0009628	5(33)	0.000636937	Jun, Acta1, Gja1, Pgm1, Aldoa
response to biotic stimulus	GO:0009607	4(33)	0.000757219	Gpx2, Jun, Bcl10, Aldoa
tube morphogenesis	GO:0035239	3(33)	0.000764885	Notch4, Bcl10, Gja1
homeostatic process	GO:0042592	6(33)	0.00112499	Rph3al, Gpx2, Jun, Bcl10, Pgm1, Pfkm
response to abiotic stimulus	GO:0009605	6(33)	0.00172388	Igfbp4, Gpx2, Sema3a, Jun, Acta1, Gja1
response to organic cyclic substance	GO:0014070	3(33)	0.00211242	Jun, Areg, Aldoa
negative regulation of cell differentiation	GO:0045596	3(33)	0.00221517	Sema3a, Notch4, Areg
response to hormone stimulus	GO:0009725	4(33)	0.002454	Areg, Acta1, Gja1, Aldoa
protein oligomerization	GO:0051259	3(33)	0.0028562	Bcl10, Gja1, Pfkm
tube development	GO:0035295	3(33)	0.00306427	Notch4, Bcl10, Gja1
chemical homeostasis	GO:0045595	4(33)	0.00332275	Sema3a, Notch4, Jun, Areg
behavior	GO:0007610	4(33)	0.00360512	Penk1, Ptn, Sema3a, Jun
cellular chemical homeostasis	GO:0009893	5(33)	0.00407126	Jun, Bcl10, Areg, Gja1, Ddah1
cognition	GO:0050890	4(33)	0.00428318	Penk1, Ptn, Gjb3, Jun
response to steroid hormone stimulus	GO:0048545	3(33)	0.00467212	Areg, Acta1, Aldoa
chemical homeostasis	GO:0048878	4(33)	0.00489865	Rph3al, Jun, Pgm1, Pfkm
apoptosis	GO:0006915	5(33)	0.00509998	Ddit4, Sema3a, Jun, Bcl10, Gja1
programmed cell death	GO:0012501	5(33)	0.00532051	Ddit4, Sema3a, Jun, Bcl10, Gja1
cell death	GO:0008219	5(33)	0.00614614	Ddit4, Sema3a, Jun, Bcl10, Gja1
cell development	GO:0048468	5(33)	0.00668968	Sema3a, Notch4, Areg, Acta1, Gja1
defense response	GO:0006952	4(33)	0.00756623	Igfbp4, Gpx2, Penk1, Bcl10
embryonic development	GO:0009790	4(33)	0.00790624	Gjb3, Notch4, Bcl10, Gja1
hexose metabolic process	GO:0019318	3(33)	0.00824497	Pgm1, Pfkm, Aldoa
cellular homeostasis	GO:0002682	3(33)	0.0100576	Gpx2, Jun, Bcl10
establishment of localization in cell	GO:0051649	5(33)	0.0110076	Rph3al, Rasd1, Ucp2, Jun, Pfkm
chordate embryonic development	GO:0043009	3(33)	0.0119888	Gjb3, Bcl10, Gja1
embryonic development ending in birth or egg hatching	GO:0009792	3(33)	0.0123792	Gjb3, Bcl10, Gja1
intracellular transport	GO:0046907	4(33)	0.0140517	Rph3al, Rasd1, Ucp2, Jun
establishment of localization in cell	GO:0000902	3(33)	0.0150957	Sema3a, Notch4, Gja1
cellular chemical homeostasis	GO:0055082	3(33)	0.0163389	Jun, Pgm1, Pfkm
cell projection organization	GO:0030030	3(33)	0.0176386	Sema3a, Areg, Gja1
regulation of protein metabolic process	GO:0051246	3(33)	0.020017	Jun, Bcl10, Gja1
neurological system process	GO:0050877	4(33)	0.0215872	Penk1, Ptn, Gjb3, Jun
cell proliferation	GO:0008283	4(33)	0.0215872	Ptn, Jun, Areg, Gja1
cellular homeostasis	GO:0019725	3(33)	0.0266312	Jun, Pgm1, Pfkm
protein complex assembly	GO:0006461	3(33)	0.0310671	Bcl10, Gja1, Pfkm
cellular macromolecule catabolic process	GO:0044265	3(33)	0.031898	Psma6, Pfkm, Aldoa
cellular protein localization	GO:0034613	3(33)	0.0360496	Rph3al, Rasd1, Jun
nervous system development	GO:0007399	4(33)	0.0372143	Sema3a, Bcl10, Areg, Gja1
regulation of cell communication	GO:0010646	4(33)	0.0398899	Ddit4, Rph3al, Bcl10, Pfkm
alcohol metabolic process	GO:0006066	3(33)	0.0427786	Pgm1, Pfkm, Aldoa
response to wounding	GO:0009611	3(33)	0.0431699	Igfbp4, Gpx2, Gja1
neurogenesis	GO:0022008	3(33)	0.0484225	Sema3a, Areg, Gja1
LF-HEVOO Down-modulated
Cellular Function	GO Classification	n	Hyp (p-valor)	Genes
chemotaxis	GO:0006935	3(17)	0.000145147	Lmna, Plau, Ccl2
response to hypoxia	GO:0001666	3(17)	0.00021864	Plau, Sod3, Ccl2
locomotory behavior	GO:0007626	3(17)	0.000832097	Lmna, Plau, Ccl2
behavior	GO:0007610	3(17)	0.00397735	Lmna, Plau, Ccl2
response to abiotic stimulus	GO:0009628	3(17)	0.00527101	Krt8, Hspb8, Ccl2
response to external stimulus	GO:0009605	3(17)	0.0282447	Lmna, Plau, Ccl2
LF-HEVOO Up-modulated
Cellular Function	GO Classification	n	Hyp (p-valor)	Genes
cell proliferation	GO:0008283	5(16)	0.000117059	Fgf1, Cdkn2b, Ccnd2, Gja1, Hyal1
regulation of cell differentiation	GO:0045595	4(16)	0.000190355	Sema3a, Notch4, Cdkn2b, Ccnd2
tube development	GO:0035295	3(16)	0.00035129	Fgf1, Notch4, Gja1
negative regulation of cell proliferation	GO:0008285	3(16)	0.000512414	Cdkn2b, Gja1, Hyal1
cell morphogenesis	GO:0000902	3(16)	0.00190353	Sema3a, Notch4, Gja1
cell development	GO:0048468	4(16)	0.00232453	Sema3a, Notch4, Ccnd2, Gja1
nervous system development	GO:0007399	4(16)	0.00278529	Fgf1, Sema3a, Ccnd2, Gja1
cell-cell signaling	GO:0007267	3(16)	0.00321803	Camk2n1, Fgf1, Gja1
neurogenesis	GO:0022008	3(16)	0.00681304	Sema3a, Ccnd2, Gja1
tissue development	GO:0009888	3(16)	0.00798498	Notch4, Cdkn2b, Gja1
response to organic substance	GO:0010033	3(16)	0.0139822	Cdkn2b, Ccnd2, Gja1
positive regulation of metabolic process	GO:0009893	3(16)	0.0141337	Ccnd2, Gja1, Ddah1
cell death	GO:0008219	3(16)	0.0184093	Sema3a, Gja1, Hyal1
response to external stimulus	GO:0009605	3(16)	0.0239545	Sema3a, Cdkn2b, Gja1
