# Supplementary material for: Gene ontology analysis of transcriptome data from DMBA-induced mammary tumors of rats fed a high-corn oil and a high-extra virgin olive oil diet
Source: Data Brief. 2018 Dec 7;22:104–8. doi: 10.1016/j.dib.2018.11.135 (PMC6297851; doi:10.1016/j.dib.2018.11.135)
Supplement: Supplementary file 3 — Supplementary material: Functional analysis with Genecodis: Enriched Gene Ontology (GO) categories in genes only modulated in specific high-fat diets groups. [file mmc3.xls]

## Sheet: GO levels 3-6
Enriched Gene Ontology (GO) categories in down- and up-modulated genes in mammary adenocarcinomas by effect of the experimental high fat diets.
Modulated genes were sub-classified in “common” (modulated in more than one group) or “specific” (found as modulated in one specific group)
Lists of “common” and “specific” genes found in high fat diet groups were analyzed using Genecodis program by Babelomics platform setting GO annotations at level 3-6. Only statistically significant enriched categories are indicated.
(Functions have been grouped by similar categories)
GO annotations level 3-6
Down-modulated only in LF-HCO group
Cellular Function	GO Classification	n	Hyp (p-valor)	Genes
apoptosis	GO:0006915	6(24)	0.00013038	Serpinb9, Lifr, Timp3, Stat5b, Ptprc, Jak2
programmed cell death	GO:0012501	6(24)	0.000137764	Serpinb9, Lifr, Timp3, Stat5b, Ptprc, Jak2
cell death	GO:0008219	6(24)	0.000166275	Serpinb9, Lifr, Timp3, Stat5b, Ptprc, Jak2
positive regulation of cell death	GO:0010942	4(24)	0.000229494	Timp3, Stat5b, Ptprc, Jak2
B cell activation	GO:0042113	3(24)	0.000107733	Il2rg, Stat5b, Ptprc
immune system development	GO:0002520	4(24)	0.000263976	Il2rg, Stat5b, Ptprc, Jak2
positive regulation of immune response	GO:0050778	3(24)	0.00029408	Fyn, Stat5b, Ptprc
regulation of cell proliferation	GO:0042127	5(24)	0.000299181	Lifr, Il18, Stat5b, Ptprc, Jak2
regulation of cytokine production	GO:0001817	3(24)	0.000352811	Il18, Stat5b, Jak2
cytokine production	GO:0001816	3(24)	0.000673678	Il18, Stat5b, Jak2
regulation of immune response	GO:0050776	3(24)	0.000865675	Fyn, Stat5b, Ptprc
cell activation	GO:0001775	7(24)	0.00238827	Entpd1, Il2rg, Il18, Fyn, Stat5b, Ptprc, Jak2
positive regulation of cell activation	GO:0050867	5(24)	0.00538581	Il2rg, Il18, Stat5b, Ptprc, Jak2
defense response	GO:0006952	3(24)	0.0186326	Stat5b, Ptprc, Jak2
lymphocyte activation	GO:0046649	5(24)	0.041719	Il2rg, Il18, Fyn, Stat5b, Ptprc
cell adhesion	GO:0007155	5(24)	0.000546154	Cytip, Il18, Stat5b, Ptprc, Jak2
response to organic substance	GO:0010033	5(24)	0.000923199	Lifr, Timp3, Fyn, Stat5b, Jak2
response to abiotic stimulus	GO:0009628	4(24)	0.00156835	Timp3, Il18, Fyn, Ptprc
response to external stimulus	GO:0009605	5(24)	0.00223385	Timp3, Entpd1, Fyn, Stat5b, Jak2
response to wounding	GO:0009611	4(24)	0.0022952	Timp3, Entpd1, Stat5b, Jak2
response to hormone stimulus	GO:0009725	3(24)	0.00811653	Timp3, Stat5b, Jak2
cellular response to stimulus	GO:0051716	3(24)	0.0256508	Gpx3, Stat5b, Jak2
cell morphogenesis	GO:0000902	3(24)	0.00626408	Lifr, Fyn, Jak2
nervous system development	GO:0007399	4(24)	0.012729	Lifr, Timp3, Fyn, Jak2
neurogenesis	GO:0022008	3(24)	0.021251	Lifr, Fyn, Jak2
neurological system process	GO:0050877	3(24)	0.0418811	Otos, Il18, Fyn
regulation of protein metabolic process	GO:0051246	3(24)	0.00834027	Timp3, Ptprc, Jak2
positive regulation of metabolic process	GO:0009893	3(24)	0.0421615	Stat5b, Ptprc, Jak2
Up-modulated only in LF-HCO group
Cellular Function	GO Classification	n	Hyp (p-valor)	Genes
hexose metabolic process	GO:0019318	3(9)	0.000160413	RGD1560402, Pgk1, Pfkl
generation of precursor metabolites and energy	GO:0006091	3(9)	0.000240818	RGD1560402, Pgk1, Pfkl
cellular carbohydrate metabolic process	GO:0044262	3(9)	0.000255972	RGD1560402, Pgk1, Pfkl
cellular macromolecule catabolic process	GO:0044265	3(9)	0.00071765	RGD1560402, Pgk1, Pfkl
alcohol metabolic process	GO:0006066	3(9)	0.0010123	RGD1560402, Pgk1, Pfkl
carbohydrate metabolic process	GO:0005975	3(9)	0.0018583	RGD1560402, Pgk1, Pfkl
Up-modulated only in HOO group
Cellular Function	GO Classification	n	Hyp (p-valor)	Genes
cellular chemical homeostasis	GO:0055082	3(15)	0.00169118	Pgm1, Pfkm, Jun
cellular homeostasis	GO:0019725	3(15)	0.00288095	Pgm1, Pfkm, Jun
chemical homeostasis	GO:0048878	3(15)	0.00349595	Pgm1, Pfkm, Jun
homeostatic process	GO:0042592	3(15)	0.0160166	Pgm1, Pfkm, Jun
cell proliferation	GO:0008283	3(15)	0.0116799	Ptn, Areg, Jun
