# Supplementary material for: Gene ontology analysis of transcriptome data from DMBA-induced mammary tumors of rats fed a high-corn oil and a high-extra virgin olive oil diet
Source: Data Brief. 2018 Dec 7;22:104–8. doi: 10.1016/j.dib.2018.11.135 (PMC6297851; doi:10.1016/j.dib.2018.11.135)
Supplement: Supplementary file 4 — Supplementary material: Functional analysis with FatiGo: Enriched Gene Ontology (GO) categories in genes down- and up-regulated in the high-fat diets groups. [file mmc4.xls]

## Sheet: HCO down-regulated
Biological processes associated with overrepresentation of down-regulated genes in mammary tumors of HCO group
#term	term_size	term_size_in_genome	list1_positives	list1_negatives	list1_percentage	list2_positives	list2_negatives	list2_percentage	list1_positive_ids	list2_positive_ids	odds_ratio_log	pvalue	adj_pvalue
response to oxygen levels(GO:0070482)	297	297	5	20	20	292	30087	0.96	Cav1,Ccl2,Lmna,Sod3,Plau	ENSRNOT00000066767,ENSRNOT00000015944,ENSRNOT00000025258,ENSRNOT00000015940,ENSRNOT00000026767,ENSRNOT00000019361,ENSRNOT00000025297,ENSRNOT00000019377,ENSRNOT00000057160,ENSRNOT00000022923,ENSRNOT00000043434,ENSRNOT00000066670,ENSRNOT00000019192,ENSRNOT00000025362,ENSRNOT00000026831,ENSRNOT00000037883,ENSRNOT00000064442,ENSRNOT00000014178,ENSRNOT00000019070,ENSRNOT00000022679,ENSRNOT00000058162,…	32488003004	0.389263	778.158
response to hypoxia(GO:0001666)	276	276	5	20	20	271	30108	0.89	Cav1,Ccl2,Lmna,Sod3,Plau	ENSRNOT00000066767,ENSRNOT00000015944,ENSRNOT00000025258,ENSRNOT00000015940,ENSRNOT00000026767,ENSRNOT00000019361,ENSRNOT00000025297,ENSRNOT00000019377,ENSRNOT00000057160,ENSRNOT00000022923,ENSRNOT00000043434,ENSRNOT00000066670,ENSRNOT00000019192,ENSRNOT00000025362,ENSRNOT00000026831,ENSRNOT00000037883,ENSRNOT00000064442,ENSRNOT00000014178,ENSRNOT00000019070,ENSRNOT00000022679,ENSRNOT00000058162,…	33241330142	0.272208	778.158
regulation of endocytosis(GO:0030100)	138	138	4	21	16	134	30245	0.44	Cav1,Ccl2,Arrb1,Mertk	ENSRNOT00000064505,ENSRNOT00000023977,ENSRNOT00000015940,ENSRNOT00000014309,ENSRNOT00000041111,ENSRNOT00000058422,ENSRNOT00000066643,ENSRNOT00000057176,ENSRNOT00000026862,ENSRNOT00000037895,ENSRNOT00000025415,ENSRNOT00000037772,ENSRNOT00000043082,ENSRNOT00000066897,ENSRNOT00000043276,ENSRNOT00000067913,ENSRNOT00000059810,ENSRNOT00000026637,ENSRNOT00000065753,ENSRNOT00000026685,ENSRNOT00000064660,…	3761018284	0.477251	778.158
response to decreased oxygen levels(GO:0036293)	279	279	5	20	20	274	30105	0.9	Cav1,Ccl2,Lmna,Sod3,Plau	ENSRNOT00000066767,ENSRNOT00000015944,ENSRNOT00000025258,ENSRNOT00000015940,ENSRNOT00000026767,ENSRNOT00000019361,ENSRNOT00000025297,ENSRNOT00000019377,ENSRNOT00000057160,ENSRNOT00000022923,ENSRNOT00000043434,ENSRNOT00000066670,ENSRNOT00000019192,ENSRNOT00000025362,ENSRNOT00000026831,ENSRNOT00000037883,ENSRNOT00000064442,ENSRNOT00000014178,ENSRNOT00000019070,ENSRNOT00000022679,ENSRNOT00000058162,…	33130240824	0.286966	778.158

## Sheet: LF-HCO down-regulated 
Biological processes associated with overrepresentation of down-regulated genes in mammary tumors of LF-HCO group
#term	term_size	term_size_in_genome	list1_positives	list1_negatives	list1_percentage	list2_positives	list2_negatives	list2_percentage	list1_positive_ids	list2_positive_ids	odds_ratio_log	pvalue	adj_pvalue
response to alcohol(GO:0097305)	334	336	8	38	17.39	326	30017	1.07	Fyn,Gstp1,Car3,Cbr1,Ccl2,Stat5b,Ets1,Fbxo32	ENSRNOT00000023977,ENSRNOT00000015944,ENSRNOT00000026760,ENSRNOT00000019361,ENSRNOT00000019377,ENSRNOT00000019199,ENSRNOT00000019272,ENSRNOT00000015870,ENSRNOT00000037883,ENSRNOT00000014178,ENSRNOT00000021055,ENSRNOT00000022603,ENSRNOT00000042046,ENSRNOT00000025493,ENSRNOT00000026530,ENSRNOT00000037725,ENSRNOT00000048509,ENSRNOT00000048529,ENSRNOT00000014152,ENSRNOT00000021156,ENSRNOT00000042117,…	29644771674	3.553e-05	0.44235
cytokine-mediated signaling pathway(GO:0019221)	222	227	8	38	17.39	214	30129	0.71	Cx3cl1,Lifr,Ccl2,Stat5a,Stat5b,Il2rg,Jak2,Ptprc	ENSRNOT00000029766,ENSRNOT00000059466,ENSRNOT00000023960,ENSRNOT00000043338,ENSRNOT00000058358,ENSRNOT00000023926,ENSRNOT00000026760,ENSRNOT00000064542,ENSRNOT00000043498,ENSRNOT00000026920,ENSRNOT00000066670,ENSRNOT00000025354,ENSRNOT00000025344,ENSRNOT00000025312,ENSRNOT00000029985,ENSRNOT00000064716,ENSRNOT00000029976,ENSRNOT00000021081,ENSRNOT00000019109,ENSRNOT00000026558,ENSRNOT00000037788,…	3389122809	0.000146913	0.957872
inflammatory response(GO:0006954)	416	416	9	37	19.57	407	29936	1.34	Cx3cl1,Il18,Ccl2,Nt5e,Stat5a,Stat5b,Serping1,Serpinb9,Jak2	ENSRNOT00000043384,ENSRNOT00000023977,ENSRNOT00000015946,ENSRNOT00000015940,ENSRNOT00000041116,ENSRNOT00000026760,ENSRNOT00000025222,ENSRNOT00000031914,ENSRNOT00000026748,ENSRNOT00000019346,ENSRNOT00000019377,ENSRNOT00000057151,ENSRNOT00000055013,ENSRNOT00000057136,ENSRNOT00000058422,ENSRNOT00000019192,ENSRNOT00000015836,ENSRNOT00000038994,ENSRNOT00000014178,ENSRNOT00000030677,ENSRNOT00000022630,…	28843105278	0.00109031	3.55441
positive regulation of gamma-delta T cell differentiation(GO:0045588)	7	7	3	43	6.52	4	30339	0.01	Stat5a,Stat5b,Ptprc	ENSRNOT00000065753,ENSRNOT00000016942,ENSRNOT00000012936,ENSRNOT00000059156	62713071044	0.0011312	7.37544
positive regulation of gamma-delta T cell activation(GO:0046645)	7	7	3	43	6.52	4	30339	0.01	Stat5a,Stat5b,Ptprc	ENSRNOT00000065753,ENSRNOT00000016942,ENSRNOT00000012936,ENSRNOT00000059156	62713071044	0.0011312	7.37544
regulation of cell adhesion(GO:0030155)	304	304	8	38	17.39	296	30047	0.98	Cytip,Cx3cl1,Il18,Ccl2,Stat5a,Stat5b,Jak2,Ptprc	ENSRNOT00000064505,ENSRNOT00000043345,ENSRNOT00000058332,ENSRNOT00000023945,ENSRNOT00000023951,ENSRNOT00000015940,ENSRNOT00000025222,ENSRNOT00000019386,ENSRNOT00000019317,ENSRNOT00000043449,ENSRNOT00000059530,ENSRNOT00000059524,ENSRNOT00000066670,ENSRNOT00000059510,ENSRNOT00000019265,ENSRNOT00000015874,ENSRNOT00000019213,ENSRNOT00000037895,ENSRNOT00000021066,ENSRNOT00000026526,ENSRNOT00000065897,…	3062014029	0.00171603	3.61883
leukocyte proliferation(GO:0070661)	202	206	7	39	15.22	195	30148	0.64	Fyn,Gstp1,Kitlg,Il18,Stat5a,Stat5b,Ptprc	ENSRNOT00000064505,ENSRNOT00000058358,ENSRNOT00000036040,ENSRNOT00000059403,ENSRNOT00000025222,ENSRNOT00000026748,ENSRNOT00000019377,ENSRNOT00000047291,ENSRNOT00000057151,ENSRNOT00000066670,ENSRNOT00000015918,ENSRNOT00000059509,ENSRNOT00000038938,ENSRNOT00000025354,ENSRNOT00000025342,ENSRNOT00000026855,ENSRNOT00000037895,ENSRNOT00000041296,ENSRNOT00000029976,ENSRNOT00000026556,ENSRNOT00000014151,…	33232228093	0.00222014	3.61883
response to cytokine(GO:0034097)	485	491	9	37	19.57	476	29867	1.57	Cx3cl1,Lifr,Ccl2,Stat5a,Stat5b,Ets1,Il2rg,Jak2,Ptprc	ENSRNOT00000029766,ENSRNOT00000059466,ENSRNOT00000023962,ENSRNOT00000023960,ENSRNOT00000023977,ENSRNOT00000043338,ENSRNOT00000058358,ENSRNOT00000023926,ENSRNOT00000025258,ENSRNOT00000048371,ENSRNOT00000026760,ENSRNOT00000019361,ENSRNOT00000031974,ENSRNOT00000019377,ENSRNOT00000064542,ENSRNOT00000043498,ENSRNOT00000026920,ENSRNOT00000043434,ENSRNOT00000066670,ENSRNOT00000015918,ENSRNOT00000025354,…	27253982814	0.00407071	0.44235
cellular response to cytokine stimulus(GO:0071345)	368	373	8	38	17.39	360	29983	1.19	Cx3cl1,Lifr,Ccl2,Stat5a,Stat5b,Il2rg,Jak2,Ptprc	ENSRNOT00000029766,ENSRNOT00000059466,ENSRNOT00000023962,ENSRNOT00000023960,ENSRNOT00000043338,ENSRNOT00000058358,ENSRNOT00000023926,ENSRNOT00000025258,ENSRNOT00000048371,ENSRNOT00000026760,ENSRNOT00000019361,ENSRNOT00000031974,ENSRNOT00000019377,ENSRNOT00000064542,ENSRNOT00000043498,ENSRNOT00000026920,ENSRNOT00000043434,ENSRNOT00000066670,ENSRNOT00000015918,ENSRNOT00000025354,ENSRNOT00000019299,…	28641371839	0.00748698	6.97359
regulation of leukocyte proliferation(GO:0070663)	148	152	6	40	13.04	142	30201	0.47	Gstp1,Kitlg,Il18,Stat5a,Stat5b,Ptprc	ENSRNOT00000064505,ENSRNOT00000036040,ENSRNOT00000059403,ENSRNOT00000025222,ENSRNOT00000019377,ENSRNOT00000047291,ENSRNOT00000057151,ENSRNOT00000015918,ENSRNOT00000059509,ENSRNOT00000038938,ENSRNOT00000025354,ENSRNOT00000025342,ENSRNOT00000037895,ENSRNOT00000041296,ENSRNOT00000026556,ENSRNOT00000014151,ENSRNOT00000065753,ENSRNOT00000014216,ENSRNOT00000026699,ENSRNOT00000065615,ENSRNOT00000027813,…	34626832729	0.00961284	7.37544
activated T cell proliferation(GO:0050798)	31	31	4	42	8.7	27	30316	0.09	Fyn,Il18,Stat5a,Stat5b	ENSRNOT00000059403,ENSRNOT00000026748,ENSRNOT00000059509,ENSRNOT00000026855,ENSRNOT00000026699,ENSRNOT00000025977,ENSRNOT00000020520,ENSRNOT00000028881,ENSRNOT00000027759,ENSRNOT00000071515,ENSRNOT00000005995,ENSRNOT00000005898,ENSRNOT00000050760,ENSRNOT00000000352,ENSRNOT00000010029,ENSRNOT00000017556,ENSRNOT00000073144,ENSRNOT00000004363,ENSRNOT00000003129,ENSRNOT00000075089,ENSRNOT00000023327,…	46722187818	0.0140271	8.31426
positive regulation of natural killer cell activation(GO:0032816)	18	18	3	43	6.52	15	30328	0.05	Il18,Stat5a,Stat5b	ENSRNOT00000025252,ENSRNOT00000026580,ENSRNOT00000021278,ENSRNOT00000023457,ENSRNOT00000056083,ENSRNOT00000005898,ENSRNOT00000017270,ENSRNOT00000028131,ENSRNOT00000050865,ENSRNOT00000004363,ENSRNOT00000012831,ENSRNOT00000004590,ENSRNOT00000023348,ENSRNOT00000024677,ENSRNOT00000074671	49491886291	0.026067	56.6523
positive regulation of cell activation(GO:0050867)	187	191	6	40	13.04	181	30162	0.6	Il18,Ccl2,Stat5a,Stat5b,Jak2,Ptprc	ENSRNOT00000064505,ENSRNOT00000059403,ENSRNOT00000025252,ENSRNOT00000019396,ENSRNOT00000019377,ENSRNOT00000047291,ENSRNOT00000057151,ENSRNOT00000059509,ENSRNOT00000038938,ENSRNOT00000025354,ENSRNOT00000019299,ENSRNOT00000025342,ENSRNOT00000025388,ENSRNOT00000037883,ENSRNOT00000041296,ENSRNOT00000026580,ENSRNOT00000014151,ENSRNOT00000014163,ENSRNOT00000021164,ENSRNOT00000065753,ENSRNOT00000026699,…	32187211168	0.0382456	17.7575
regulation of gamma-delta T cell differentiation(GO:0045586)	10	10	3	43	6.52	7	30336	0.02	Stat5a,Stat5b,Ptprc	ENSRNOT00000065753,ENSRNOT00000056455,ENSRNOT00000016942,ENSRNOT00000032244,ENSRNOT00000012936,ENSRNOT00000024067,ENSRNOT00000059156	5711592429	0.0386607	17.7575
regulation of gamma-delta T cell activation(GO:0046643)	10	10	3	43	6.52	7	30336	0.02	Stat5a,Stat5b,Ptprc	ENSRNOT00000065753,ENSRNOT00000056455,ENSRNOT00000016942,ENSRNOT00000032244,ENSRNOT00000012936,ENSRNOT00000024067,ENSRNOT00000059156	5711592429	0.0386607	17.7575
leukocyte mediated cytotoxicity(GO:0001909)	99	103	5	41	10.87	94	30249	0.31	Ccl2,Stat5a,Stat5b,Serpinb9,Ptprc	ENSRNOT00000022809,ENSRNOT00000022881,ENSRNOT00000041151,ENSRNOT00000019285,ENSRNOT00000025388,ENSRNOT00000000990,ENSRNOT00000064734,ENSRNOT00000059677,ENSRNOT00000026580,ENSRNOT00000048535,ENSRNOT00000043096,ENSRNOT00000036147,ENSRNOT00000048692,ENSRNOT00000041074,ENSRNOT00000049193,ENSRNOT00000038660,ENSRNOT00000038626,ENSRNOT00000048076,ENSRNOT00000035286,ENSRNOT00000070903,ENSRNOT00000058547,…	36697894685	0.0408531	17.7575
positive regulation of leukocyte proliferation(GO:0070665)	103	107	5	41	10.87	98	30245	0.32	Kitlg,Il18,Stat5a,Stat5b,Ptprc	ENSRNOT00000064505,ENSRNOT00000025222,ENSRNOT00000019377,ENSRNOT00000047291,ENSRNOT00000057151,ENSRNOT00000059509,ENSRNOT00000038938,ENSRNOT00000025354,ENSRNOT00000025342,ENSRNOT00000041296,ENSRNOT00000014151,ENSRNOT00000065753,ENSRNOT00000026699,ENSRNOT00000065615,ENSRNOT00000027813,ENSRNOT00000023521,ENSRNOT00000023473,ENSRNOT00000025820,ENSRNOT00000014020,ENSRNOT00000020330,ENSRNOT00000025977,…	36279845276	0.0497781	19.9078
regulation of inflammatory response(GO:0050727)	197	197	6	40	13.04	191	30152	0.63	Cx3cl1,Nt5e,Stat5a,Stat5b,Serping1,Jak2	ENSRNOT00000043384,ENSRNOT00000015946,ENSRNOT00000015940,ENSRNOT00000031914,ENSRNOT00000057151,ENSRNOT00000057136,ENSRNOT00000058422,ENSRNOT00000058162,ENSRNOT00000013025,ENSRNOT00000065892,ENSRNOT00000014103,ENSRNOT00000037788,ENSRNOT00000014151,ENSRNOT00000021129,ENSRNOT00000048529,ENSRNOT00000014163,ENSRNOT00000021164,ENSRNOT00000013182,ENSRNOT00000013142,ENSRNOT00000026661,ENSRNOT00000026679,…	3164613122	0.0519068	19.9078
gamma-delta T cell differentiation(GO:0042492)	12	12	3	43	6.52	9	30334	0.03	Stat5a,Stat5b,Ptprc	ENSRNOT00000019213,ENSRNOT00000065753,ENSRNOT00000056455,ENSRNOT00000016942,ENSRNOT00000032244,ENSRNOT00000012936,ENSRNOT00000054880,ENSRNOT00000024067,ENSRNOT00000059156	54602120702	0.0707277	24.7845
cell killing(GO:0001906)	111	115	5	41	10.87	106	30237	0.35	Ccl2,Stat5a,Stat5b,Serpinb9,Ptprc	ENSRNOT00000022809,ENSRNOT00000022881,ENSRNOT00000041151,ENSRNOT00000019285,ENSRNOT00000025388,ENSRNOT00000000990,ENSRNOT00000064734,ENSRNOT00000059677,ENSRNOT00000026580,ENSRNOT00000048535,ENSRNOT00000043096,ENSRNOT00000036147,ENSRNOT00000048692,ENSRNOT00000041074,ENSRNOT00000049193,ENSRNOT00000038660,ENSRNOT00000038626,ENSRNOT00000048076,ENSRNOT00000035286,ENSRNOT00000070903,ENSRNOT00000035128,…	35492483706	0.0722248	24.7845
positive regulation of T cell activation(GO:0050870)	115	119	5	41	10.87	110	30233	0.36	Il18,Ccl2,Stat5a,Stat5b,Ptprc	ENSRNOT00000059403,ENSRNOT00000019396,ENSRNOT00000019377,ENSRNOT00000047291,ENSRNOT00000057151,ENSRNOT00000059509,ENSRNOT00000038938,ENSRNOT00000025354,ENSRNOT00000019299,ENSRNOT00000037883,ENSRNOT00000014151,ENSRNOT00000014163,ENSRNOT00000065753,ENSRNOT00000026699,ENSRNOT00000027811,ENSRNOT00000021285,ENSRNOT00000020337,ENSRNOT00000020330,ENSRNOT00000025977,ENSRNOT00000025901,ENSRNOT00000025878,…	3512074802	0.0861004	28.0687
regulation of cell killing(GO:0031341)	87	91	4	42	8.7	83	30260	0.27	Ccl2,Stat5a,Stat5b,Ptprc	ENSRNOT00000022809,ENSRNOT00000022881,ENSRNOT00000041151,ENSRNOT00000025388,ENSRNOT00000000990,ENSRNOT00000064734,ENSRNOT00000026580,ENSRNOT00000048535,ENSRNOT00000043096,ENSRNOT00000036147,ENSRNOT00000048692,ENSRNOT00000041074,ENSRNOT00000038660,ENSRNOT00000038626,ENSRNOT00000048076,ENSRNOT00000035286,ENSRNOT00000070903,ENSRNOT00000058547,ENSRNOT00000038820,ENSRNOT00000038725,ENSRNOT00000060980,…	35473661224	0.093275	112.711
myeloid cell homeostasis(GO:0002262)	118	119	5	41	10.87	113	30230	0.37	Kitlg,Stat5a,Stat5b,Ets1,Jak2	ENSRNOT00000022884,ENSRNOT00000019192,ENSRNOT00000014413,ENSRNOT00000019272,ENSRNOT00000030943,ENSRNOT00000019109,ENSRNOT00000026531,ENSRNOT00000067901,ENSRNOT00000013165,ENSRNOT00000026637,ENSRNOT00000019052,ENSRNOT00000065753,ENSRNOT00000064671,ENSRNOT00000042209,ENSRNOT00000027851,ENSRNOT00000035409,ENSRNOT00000023664,ENSRNOT00000014095,ENSRNOT00000021452,ENSRNOT00000064070,ENSRNOT00000048020,…	34850681148	0.0978242	30.3721
leukocyte mediated immunity(GO:0002443)	223	227	6	40	13.04	217	30126	0.72	Ccl2,Stat5a,Stat5b,Serping1,Serpinb9,Ptprc	ENSRNOT00000022809,ENSRNOT00000022881,ENSRNOT00000064581,ENSRNOT00000041151,ENSRNOT00000057151,ENSRNOT00000019192,ENSRNOT00000041234,ENSRNOT00000025354,ENSRNOT00000025342,ENSRNOT00000019285,ENSRNOT00000025388,ENSRNOT00000025312,ENSRNOT00000000990,ENSRNOT00000036276,ENSRNOT00000064734,ENSRNOT00000059677,ENSRNOT00000026580,ENSRNOT00000048535,ENSRNOT00000043096,ENSRNOT00000029848,ENSRNOT00000036147,…	30361265268	0.107009	31.7135
gamma-delta T cell activation(GO:0046629)	14	14	3	43	6.52	11	30332	0.04	Stat5a,Stat5b,Ptprc	ENSRNOT00000019213,ENSRNOT00000065753,ENSRNOT00000056455,ENSRNOT00000016942,ENSRNOT00000050701,ENSRNOT00000007588,ENSRNOT00000032244,ENSRNOT00000012936,ENSRNOT00000054880,ENSRNOT00000024067,ENSRNOT00000059156	525947544	0.116774	33.1029
T cell proliferation(GO:0042098)	128	132	5	41	10.87	123	30220	0.41	Fyn,Il18,Stat5a,Stat5b,Ptprc	ENSRNOT00000059403,ENSRNOT00000026748,ENSRNOT00000019377,ENSRNOT00000047291,ENSRNOT00000057151,ENSRNOT00000066670,ENSRNOT00000015918,ENSRNOT00000059509,ENSRNOT00000038938,ENSRNOT00000026855,ENSRNOT00000059810,ENSRNOT00000065753,ENSRNOT00000014216,ENSRNOT00000026699,ENSRNOT00000057472,ENSRNOT00000058885,ENSRNOT00000020330,ENSRNOT00000025977,ENSRNOT00000025950,ENSRNOT00000025901,ENSRNOT00000022150,…	33999407262	0.146268	39.7362
regulation of cytokine production(GO:0001817)	378	378	7	39	15.22	371	29972	1.22	Cx3cl1,Gstp1,Il18,Ccl2,Stat5a,Stat5b,Jak2	ENSRNOT00000029771,ENSRNOT00000059466,ENSRNOT00000023962,ENSRNOT00000023977,ENSRNOT00000057078,ENSRNOT00000059403,ENSRNOT00000014320,ENSRNOT00000014324,ENSRNOT00000047291,ENSRNOT00000057151,ENSRNOT00000057160,ENSRNOT00000057136,ENSRNOT00000022968,ENSRNOT00000059524,ENSRNOT00000019192,ENSRNOT00000015918,ENSRNOT00000059509,ENSRNOT00000025354,ENSRNOT00000025344,ENSRNOT00000025312,ENSRNOT00000064442,…	26741653318	0.153666	4.0076
regulation of nitric-oxide synthase biosynthetic process(GO:0051769)	16	16	3	43	6.52	13	30330	0.04	Gstp1,Ccl2,Jak2	ENSRNOT00000019361,ENSRNOT00000013043,ENSRNOT00000014020,ENSRNOT00000021730,ENSRNOT00000071405,ENSRNOT00000016916,ENSRNOT00000004723,ENSRNOT00000005293,ENSRNOT00000074194,ENSRNOT00000010588,ENSRNOT00000006217,ENSRNOT00000001332,ENSRNOT00000003987	50923554162	0.179271	42.6912
nitric-oxide synthase biosynthetic process(GO:0051767)	16	16	3	43	6.52	13	30330	0.04	Gstp1,Ccl2,Jak2	ENSRNOT00000019361,ENSRNOT00000013043,ENSRNOT00000014020,ENSRNOT00000021730,ENSRNOT00000071405,ENSRNOT00000016916,ENSRNOT00000004723,ENSRNOT00000005293,ENSRNOT00000074194,ENSRNOT00000010588,ENSRNOT00000006217,ENSRNOT00000001332,ENSRNOT00000003987	50923554162	0.179271	42.6912
response to ethanol(GO:0045471)	134	134	5	41	10.87	129	30214	0.43	Fyn,Gstp1,Car3,Ccl2,Stat5b	ENSRNOT00000023977,ENSRNOT00000015944,ENSRNOT00000026760,ENSRNOT00000019377,ENSRNOT00000019199,ENSRNOT00000015870,ENSRNOT00000021055,ENSRNOT00000026530,ENSRNOT00000037725,ENSRNOT00000048529,ENSRNOT00000025582,ENSRNOT00000025536,ENSRNOT00000043851,ENSRNOT00000070834,ENSRNOT00000025857,ENSRNOT00000025794,ENSRNOT00000073850,ENSRNOT00000021537,ENSRNOT00000046080,ENSRNOT00000056243,ENSRNOT00000056317,…	33521141135	0.183337	42.6912
multi-organism reproductive process(GO:0044703)	216	217	5	41	10.87	211	30132	0.7	Ccl2,Stat5a,Stat5b,Fgl2,Ets1	ENSRNOT00000023965,ENSRNOT00000066733,ENSRNOT00000043333,ENSRNOT00000030893,ENSRNOT00000022881,ENSRNOT00000057049,ENSRNOT00000047234,ENSRNOT00000019361,ENSRNOT00000019367,ENSRNOT00000026711,ENSRNOT00000019305,ENSRNOT00000022923,ENSRNOT00000038972,ENSRNOT00000037883,ENSRNOT00000014177,ENSRNOT00000029996,ENSRNOT00000059628,ENSRNOT00000022679,ENSRNOT00000022665,ENSRNOT00000058162,ENSRNOT00000013043,…	28573507212	0.18728	178.684
ovulation cycle(GO:0042698)	105	107	4	42	8.7	101	30242	0.33	Cbr1,Stat5a,Stat5b,Ets1	ENSRNOT00000022802,ENSRNOT00000023957,ENSRNOT00000029651,ENSRNOT00000019272,ENSRNOT00000038972,ENSRNOT00000022672,ENSRNOT00000013058,ENSRNOT00000014106,ENSRNOT00000026637,ENSRNOT00000027836,ENSRNOT00000021366,ENSRNOT00000023664,ENSRNOT00000014093,ENSRNOT00000022481,ENSRNOT00000043554,ENSRNOT00000043602,ENSRNOT00000056457,ENSRNOT00000016669,ENSRNOT00000021727,ENSRNOT00000071405,ENSRNOT00000021963,…	33504911917	0.19637	180.329
positive regulation of inflammatory response(GO:0050729)	63	63	4	42	8.7	59	30284	0.19	Cx3cl1,Stat5a,Stat5b,Jak2	ENSRNOT00000015940,ENSRNOT00000058162,ENSRNOT00000013025,ENSRNOT00000065892,ENSRNOT00000021129,ENSRNOT00000048529,ENSRNOT00000014163,ENSRNOT00000021164,ENSRNOT00000020144,ENSRNOT00000015139,ENSRNOT00000013701,ENSRNOT00000013732,ENSRNOT00000071416,ENSRNOT00000015351,ENSRNOT00000028732,ENSRNOT00000028780,ENSRNOT00000056714,ENSRNOT00000019787,ENSRNOT00000028532,ENSRNOT00000015473,ENSRNOT00000018976,…	38894620982	0.256318	56.6523
response to bacterium(GO:0009617)	415	416	7	39	15.22	408	29935	1.34	Scd1,Gstp1,Il18,Cbr1,Ccl2,Stat5b,Serpinb9	ENSRNOT00000029771,ENSRNOT00000059466,ENSRNOT00000023977,ENSRNOT00000025258,ENSRNOT00000031922,ENSRNOT00000026778,ENSRNOT00000014324,ENSRNOT00000019361,ENSRNOT00000019377,ENSRNOT00000064594,ENSRNOT00000014348,ENSRNOT00000065910,ENSRNOT00000059538,ENSRNOT00000025394,ENSRNOT00000015870,ENSRNOT00000041296,ENSRNOT00000048414,ENSRNOT00000021040,ENSRNOT00000000990,ENSRNOT00000029976,ENSRNOT00000059677,…	25778649719	0.284783	59.8963
cellular response to hormone stimulus(GO:0032870)	397	397	6	40	13.04	391	29952	1.29	Fyn,Gstp1,Ccl2,Stat5b,Jak2,Fbxo32	ENSRNOT00000066767,ENSRNOT00000022898,ENSRNOT00000023905,ENSRNOT00000015944,ENSRNOT00000015940,ENSRNOT00000014309,ENSRNOT00000048371,ENSRNOT00000026760,ENSRNOT00000041119,ENSRNOT00000014320,ENSRNOT00000019361,ENSRNOT00000019367,ENSRNOT00000014353,ENSRNOT00000058429,ENSRNOT00000019285,ENSRNOT00000019272,ENSRNOT00000047314,ENSRNOT00000026862,ENSRNOT00000029696,ENSRNOT00000041296,ENSRNOT00000014177,…	24415238344	0.28832	247.348
regulation of B cell differentiation(GO:0045577)	19	19	3	43	6.52	16	30327	0.05	Stat5a,Stat5b,Ptprc	ENSRNOT00000037681,ENSRNOT00000065753,ENSRNOT00000065416,ENSRNOT00000048270,ENSRNOT00000016942,ENSRNOT00000000352,ENSRNOT00000033533,ENSRNOT00000061160,ENSRNOT00000009454,ENSRNOT00000009491,ENSRNOT00000051382,ENSRNOT00000051319,ENSRNOT00000051338,ENSRNOT00000067068,ENSRNOT00000044085,ENSRNOT00000024128	48846171346	0.309217	63.0031
regulation of response to external stimulus(GO:0032101)	430	430	7	39	15.22	423	29920	1.39	Cx3cl1,Ccl2,Nt5e,Stat5a,Stat5b,Serping1,Jak2	ENSRNOT00000043384,ENSRNOT00000064505,ENSRNOT00000023951,ENSRNOT00000015946,ENSRNOT00000015940,ENSRNOT00000031914,ENSRNOT00000019361,ENSRNOT00000057151,ENSRNOT00000057160,ENSRNOT00000057136,ENSRNOT00000058422,ENSRNOT00000058414,ENSRNOT00000059538,ENSRNOT00000066670,ENSRNOT00000025354,ENSRNOT00000025344,ENSRNOT00000019237,ENSRNOT00000026852,ENSRNOT00000015874,ENSRNOT00000037883,ENSRNOT00000037895,…	2541258756	0.359648	6.6928
positive regulation of activated T cell proliferation(GO:0042104)	20	20	3	43	6.52	17	30326	0.06	Il18,Stat5a,Stat5b	ENSRNOT00000059509,ENSRNOT00000026699,ENSRNOT00000025977,ENSRNOT00000071515,ENSRNOT00000005995,ENSRNOT00000005898,ENSRNOT00000050760,ENSRNOT00000000352,ENSRNOT00000010029,ENSRNOT00000073144,ENSRNOT00000004363,ENSRNOT00000003129,ENSRNOT00000075089,ENSRNOT00000023327,ENSRNOT00000047903,ENSRNOT00000023068,ENSRNOT00000003969	48239595383	0.363399	6.6928
cytokine production(GO:0001816)	431	431	7	39	15.22	424	29919	1.4	Cx3cl1,Gstp1,Il18,Ccl2,Stat5a,Stat5b,Jak2	ENSRNOT00000029771,ENSRNOT00000059466,ENSRNOT00000023962,ENSRNOT00000023977,ENSRNOT00000057078,ENSRNOT00000059403,ENSRNOT00000014320,ENSRNOT00000014324,ENSRNOT00000047291,ENSRNOT00000057151,ENSRNOT00000057160,ENSRNOT00000043498,ENSRNOT00000057136,ENSRNOT00000022968,ENSRNOT00000059524,ENSRNOT00000019192,ENSRNOT00000015918,ENSRNOT00000059509,ENSRNOT00000025354,ENSRNOT00000025344,ENSRNOT00000025312,…	25388640568	0.365174	6.6928
positive regulation of T cell proliferation(GO:0042102)	69	73	4	42	8.7	65	30278	0.21	Il18,Stat5a,Stat5b,Ptprc	ENSRNOT00000019377,ENSRNOT00000047291,ENSRNOT00000057151,ENSRNOT00000059509,ENSRNOT00000038938,ENSRNOT00000065753,ENSRNOT00000026699,ENSRNOT00000020330,ENSRNOT00000025977,ENSRNOT00000025901,ENSRNOT00000022150,ENSRNOT00000064257,ENSRNOT00000021614,ENSRNOT00000013701,ENSRNOT00000013732,ENSRNOT00000015065,ENSRNOT00000020566,ENSRNOT00000026496,ENSRNOT00000016942,ENSRNOT00000014865,ENSRNOT00000005656,…	37924141281	0.369541	6.6928
positive regulation of lymphocyte activation(GO:0051251)	164	168	5	41	10.87	159	30184	0.52	Il18,Ccl2,Stat5a,Stat5b,Ptprc	ENSRNOT00000064505,ENSRNOT00000059403,ENSRNOT00000025252,ENSRNOT00000019396,ENSRNOT00000019377,ENSRNOT00000047291,ENSRNOT00000057151,ENSRNOT00000059509,ENSRNOT00000038938,ENSRNOT00000025354,ENSRNOT00000019299,ENSRNOT00000025342,ENSRNOT00000037883,ENSRNOT00000041296,ENSRNOT00000026580,ENSRNOT00000014151,ENSRNOT00000014163,ENSRNOT00000065753,ENSRNOT00000026699,ENSRNOT00000065615,ENSRNOT00000027811,…	31420289052	0.493568	86.9747
positive regulation of response to external stimulus(GO:0032103)	167	167	5	41	10.87	162	30181	0.53	Cx3cl1,Ccl2,Stat5a,Stat5b,Jak2	ENSRNOT00000023951,ENSRNOT00000015940,ENSRNOT00000019361,ENSRNOT00000066670,ENSRNOT00000025354,ENSRNOT00000025344,ENSRNOT00000026852,ENSRNOT00000014492,ENSRNOT00000021066,ENSRNOT00000037806,ENSRNOT00000058162,ENSRNOT00000019109,ENSRNOT00000013025,ENSRNOT00000065892,ENSRNOT00000014103,ENSRNOT00000021129,ENSRNOT00000048529,ENSRNOT00000014163,ENSRNOT00000021164,ENSRNOT00000000893,ENSRNOT00000013145,…	31232373768	0.539175	92.5111
response to steroid hormone(GO:0048545)	460	462	7	39	15.22	453	29890	1.49	Gstp1,Gstm2,Cbr1,Ccl2,Stat5b,Ets1,Fbxo32	ENSRNOT00000066767,ENSRNOT00000058367,ENSRNOT00000022898,ENSRNOT00000048347,ENSRNOT00000025260,ENSRNOT00000015944,ENSRNOT00000019396,ENSRNOT00000026760,ENSRNOT00000014320,ENSRNOT00000019361,ENSRNOT00000019346,ENSRNOT00000014353,ENSRNOT00000019192,ENSRNOT00000026862,ENSRNOT00000037883,ENSRNOT00000029696,ENSRNOT00000014178,ENSRNOT00000022603,ENSRNOT00000021081,ENSRNOT00000037806,ENSRNOT00000036229,…	24717356327	0.559232	93.4613
positive regulation of leukocyte mediated cytotoxicity(GO:0001912)	77	77	4	42	8.7	73	30270	0.24	Ccl2,Stat5a,Stat5b,Ptprc	ENSRNOT00000022809,ENSRNOT00000022881,ENSRNOT00000041151,ENSRNOT00000025388,ENSRNOT00000000990,ENSRNOT00000064734,ENSRNOT00000026580,ENSRNOT00000048535,ENSRNOT00000043096,ENSRNOT00000036147,ENSRNOT00000048692,ENSRNOT00000041074,ENSRNOT00000038660,ENSRNOT00000038626,ENSRNOT00000048076,ENSRNOT00000035286,ENSRNOT00000070903,ENSRNOT00000058547,ENSRNOT00000038820,ENSRNOT00000038725,ENSRNOT00000060980,…	36760777037	0.573382	93.4613
response to peptide hormone(GO:0043434)	300	300	6	40	13.04	294	30049	0.97	Fyn,Gstp1,Ccl2,Stat5a,Stat5b,Jak2	ENSRNOT00000066767,ENSRNOT00000014309,ENSRNOT00000048371,ENSRNOT00000026760,ENSRNOT00000041119,ENSRNOT00000025223,ENSRNOT00000019361,ENSRNOT00000058429,ENSRNOT00000026912,ENSRNOT00000066670,ENSRNOT00000047314,ENSRNOT00000022627,ENSRNOT00000021055,ENSRNOT00000021081,ENSRNOT00000037806,ENSRNOT00000059628,ENSRNOT00000013025,ENSRNOT00000047053,ENSRNOT00000066915,ENSRNOT00000021114,ENSRNOT00000048521,…	27298849093	0.591733	94.0999
T cell activation(GO:0042110)	304	308	6	40	13.04	298	30045	0.98	Fyn,Il18,Ccl2,Stat5a,Stat5b,Ptprc	ENSRNOT00000029719,ENSRNOT00000058358,ENSRNOT00000023951,ENSRNOT00000059403,ENSRNOT00000019396,ENSRNOT00000026748,ENSRNOT00000019377,ENSRNOT00000047291,ENSRNOT00000057151,ENSRNOT00000059524,ENSRNOT00000066670,ENSRNOT00000015918,ENSRNOT00000059509,ENSRNOT00000038938,ENSRNOT00000025354,ENSRNOT00000019299,ENSRNOT00000025378,ENSRNOT00000026855,ENSRNOT00000019213,ENSRNOT00000037883,ENSRNOT00000025312,…	27162380654	0.638212	9.6104
regulation of natural killer cell activation(GO:0032814)	24	24	3	43	6.52	21	30322	0.07	Il18,Stat5a,Stat5b	ENSRNOT00000029771,ENSRNOT00000025252,ENSRNOT00000031914,ENSRNOT00000026580,ENSRNOT00000026556,ENSRNOT00000021278,ENSRNOT00000023457,ENSRNOT00000056083,ENSRNOT00000058547,ENSRNOT00000005898,ENSRNOT00000017270,ENSRNOT00000028131,ENSRNOT00000050865,ENSRNOT00000004363,ENSRNOT00000012831,ENSRNOT00000004590,ENSRNOT00000018233,ENSRNOT00000023348,ENSRNOT00000074801,ENSRNOT00000024677,ENSRNOT00000074671	46125185359	0.642461	9.6104
regulation of T cell activation(GO:0050863)	176	180	5	41	10.87	171	30172	0.56	Il18,Ccl2,Stat5a,Stat5b,Ptprc	ENSRNOT00000029719,ENSRNOT00000059403,ENSRNOT00000019396,ENSRNOT00000019377,ENSRNOT00000047291,ENSRNOT00000057151,ENSRNOT00000015918,ENSRNOT00000059509,ENSRNOT00000038938,ENSRNOT00000025354,ENSRNOT00000019299,ENSRNOT00000037883,ENSRNOT00000025312,ENSRNOT00000058179,ENSRNOT00000059622,ENSRNOT00000026556,ENSRNOT00000014151,ENSRNOT00000014163,ENSRNOT00000065753,ENSRNOT00000014216,ENSRNOT00000026699,…	30688719102	0.696098	9.6104
lymphocyte mediated immunity(GO:0002449)	176	180	5	41	10.87	171	30172	0.56	Stat5a,Stat5b,Serping1,Serpinb9,Ptprc	ENSRNOT00000022809,ENSRNOT00000022881,ENSRNOT00000064581,ENSRNOT00000041151,ENSRNOT00000057151,ENSRNOT00000041234,ENSRNOT00000025354,ENSRNOT00000025342,ENSRNOT00000019285,ENSRNOT00000025388,ENSRNOT00000000990,ENSRNOT00000064734,ENSRNOT00000026580,ENSRNOT00000048535,ENSRNOT00000043096,ENSRNOT00000036147,ENSRNOT00000048692,ENSRNOT00000041074,ENSRNOT00000025534,ENSRNOT00000023504,ENSRNOT00000021285,…	30688719102	0.696098	9.6104
regulation of leukocyte mediated immunity(GO:0002703)	146	150	4	42	8.7	142	30201	0.47	Ccl2,Stat5a,Stat5b,Ptprc	ENSRNOT00000022809,ENSRNOT00000022881,ENSRNOT00000041151,ENSRNOT00000019192,ENSRNOT00000041234,ENSRNOT00000025342,ENSRNOT00000025388,ENSRNOT00000025312,ENSRNOT00000000990,ENSRNOT00000036276,ENSRNOT00000064734,ENSRNOT00000026580,ENSRNOT00000048535,ENSRNOT00000043096,ENSRNOT00000036147,ENSRNOT00000048692,ENSRNOT00000041074,ENSRNOT00000021285,ENSRNOT00000038660,ENSRNOT00000038626,ENSRNOT00000048076,…	30084280006	0.71315	479.354
cellular response to peptide hormone stimulus(GO:0071375)	177	177	5	41	10.87	172	30171	0.57	Fyn,Gstp1,Ccl2,Stat5b,Jak2	ENSRNOT00000066767,ENSRNOT00000014309,ENSRNOT00000048371,ENSRNOT00000026760,ENSRNOT00000041119,ENSRNOT00000019361,ENSRNOT00000058429,ENSRNOT00000047314,ENSRNOT00000022627,ENSRNOT00000021081,ENSRNOT00000047053,ENSRNOT00000021114,ENSRNOT00000048521,ENSRNOT00000066893,ENSRNOT00000067974,ENSRNOT00000019023,ENSRNOT00000037685,ENSRNOT00000065791,ENSRNOT00000013176,ENSRNOT00000021226,ENSRNOT00000021229,…	3063007846	0.715529	9.6104
regulation of activated T cell proliferation(GO:0046006)	25	25	3	43	6.52	22	30321	0.07	Il18,Stat5a,Stat5b	ENSRNOT00000059403,ENSRNOT00000059509,ENSRNOT00000026699,ENSRNOT00000025977,ENSRNOT00000020520,ENSRNOT00000028881,ENSRNOT00000027759,ENSRNOT00000071515,ENSRNOT00000005995,ENSRNOT00000005898,ENSRNOT00000050760,ENSRNOT00000000352,ENSRNOT00000010029,ENSRNOT00000073144,ENSRNOT00000004363,ENSRNOT00000003129,ENSRNOT00000075089,ENSRNOT00000023327,ENSRNOT00000051363,ENSRNOT00000047903,ENSRNOT00000023068,…	45659655404	0.729295	9.6104
positive regulation of leukocyte activation(GO:0002696)	178	182	5	41	10.87	173	30170	0.57	Il18,Ccl2,Stat5a,Stat5b,Ptprc	ENSRNOT00000064505,ENSRNOT00000059403,ENSRNOT00000025252,ENSRNOT00000019396,ENSRNOT00000019377,ENSRNOT00000047291,ENSRNOT00000057151,ENSRNOT00000059509,ENSRNOT00000038938,ENSRNOT00000025354,ENSRNOT00000019299,ENSRNOT00000025342,ENSRNOT00000025388,ENSRNOT00000037883,ENSRNOT00000041296,ENSRNOT00000026580,ENSRNOT00000014151,ENSRNOT00000014163,ENSRNOT00000021164,ENSRNOT00000065753,ENSRNOT00000026699,…	30571775834	0.735381	9.6104
regulation of leukocyte mediated cytotoxicity(GO:0001910)	82	86	4	42	8.7	78	30265	0.26	Ccl2,Stat5a,Stat5b,Ptprc	ENSRNOT00000022809,ENSRNOT00000022881,ENSRNOT00000041151,ENSRNOT00000025388,ENSRNOT00000000990,ENSRNOT00000064734,ENSRNOT00000026580,ENSRNOT00000048535,ENSRNOT00000043096,ENSRNOT00000036147,ENSRNOT00000048692,ENSRNOT00000041074,ENSRNOT00000038660,ENSRNOT00000038626,ENSRNOT00000048076,ENSRNOT00000035286,ENSRNOT00000070903,ENSRNOT00000058547,ENSRNOT00000038820,ENSRNOT00000038725,ENSRNOT00000060980,…	36096631245	0.736994	9.6104
positive regulation of cell killing(GO:0031343)	82	82	4	42	8.7	78	30265	0.26	Ccl2,Stat5a,Stat5b,Ptprc	ENSRNOT00000022809,ENSRNOT00000022881,ENSRNOT00000041151,ENSRNOT00000025388,ENSRNOT00000000990,ENSRNOT00000064734,ENSRNOT00000026580,ENSRNOT00000048535,ENSRNOT00000043096,ENSRNOT00000036147,ENSRNOT00000048692,ENSRNOT00000041074,ENSRNOT00000038660,ENSRNOT00000038626,ENSRNOT00000048076,ENSRNOT00000035286,ENSRNOT00000070903,ENSRNOT00000058547,ENSRNOT00000038820,ENSRNOT00000038725,ENSRNOT00000060980,…	36096631245	0.736994	9.6104
response to peptide(GO:1901652)	320	320	6	40	13.04	314	30029	1.03	Fyn,Gstp1,Ccl2,Stat5a,Stat5b,Jak2	ENSRNOT00000066767,ENSRNOT00000014309,ENSRNOT00000048371,ENSRNOT00000026760,ENSRNOT00000041119,ENSRNOT00000025223,ENSRNOT00000019361,ENSRNOT00000058429,ENSRNOT00000026912,ENSRNOT00000066670,ENSRNOT00000047314,ENSRNOT00000022627,ENSRNOT00000021055,ENSRNOT00000021081,ENSRNOT00000037806,ENSRNOT00000059628,ENSRNOT00000013025,ENSRNOT00000025456,ENSRNOT00000047053,ENSRNOT00000066915,ENSRNOT00000021114,…	26634058896	0.854775	109.277
regulation of cell activation(GO:0050865)	325	329	6	40	13.04	319	30024	1.05	Il18,Ccl2,Stat5a,Stat5b,Jak2,Ptprc	ENSRNOT00000064505,ENSRNOT00000029719,ENSRNOT00000029771,ENSRNOT00000029778,ENSRNOT00000036040,ENSRNOT00000059403,ENSRNOT00000025252,ENSRNOT00000019396,ENSRNOT00000031914,ENSRNOT00000019377,ENSRNOT00000047291,ENSRNOT00000057151,ENSRNOT00000019192,ENSRNOT00000015918,ENSRNOT00000059509,ENSRNOT00000038938,ENSRNOT00000041234,ENSRNOT00000025354,ENSRNOT00000019299,ENSRNOT00000025342,ENSRNOT00000025388,…	26474412531	0.933499	112.711
regulation of defense response(GO:0031347)	325	325	6	40	13.04	319	30024	1.05	Cx3cl1,Nt5e,Stat5a,Stat5b,Serping1,Jak2	ENSRNOT00000043384,ENSRNOT00000029771,ENSRNOT00000059466,ENSRNOT00000015946,ENSRNOT00000015940,ENSRNOT00000031914,ENSRNOT00000057151,ENSRNOT00000057136,ENSRNOT00000058422,ENSRNOT00000026920,ENSRNOT00000043434,ENSRNOT00000025388,ENSRNOT00000030975,ENSRNOT00000041296,ENSRNOT00000000990,ENSRNOT00000022679,ENSRNOT00000058162,ENSRNOT00000013025,ENSRNOT00000065892,ENSRNOT00000025456,ENSRNOT00000026580,…	26474412531	0.933499	112.711
positive regulation of multicellular organism growth(GO:0040018)	30	30	2	44	4.35	28	30315	0.09	Stat5a,Stat5b	ENSRNOT00000022828,ENSRNOT00000025222,ENSRNOT00000014484,ENSRNOT00000000905,ENSRNOT00000021181,ENSRNOT00000009043,ENSRNOT00000026076,ENSRNOT00000005671,ENSRNOT00000028393,ENSRNOT00000015818,ENSRNOT00000011262,ENSRNOT00000005902,ENSRNOT00000011451,ENSRNOT00000010298,ENSRNOT00000008901,ENSRNOT00000003768,ENSRNOT00000045944,ENSRNOT00000063938,ENSRNOT00000009540,ENSRNOT00000016087,ENSRNOT00000065137,…	3896150955	0.9491	2975.06
cellular response to peptide(GO:1901653)	190	190	5	41	10.87	185	30158	0.61	Fyn,Gstp1,Ccl2,Stat5b,Jak2	ENSRNOT00000066767,ENSRNOT00000014309,ENSRNOT00000048371,ENSRNOT00000026760,ENSRNOT00000041119,ENSRNOT00000019361,ENSRNOT00000058429,ENSRNOT00000047314,ENSRNOT00000022627,ENSRNOT00000021081,ENSRNOT00000047053,ENSRNOT00000021114,ENSRNOT00000048521,ENSRNOT00000066893,ENSRNOT00000067974,ENSRNOT00000019023,ENSRNOT00000037685,ENSRNOT00000065791,ENSRNOT00000013176,ENSRNOT00000019052,ENSRNOT00000021226,…	29897155276	1.00899	119.612
regulation of erythrocyte differentiation(GO:0045646)	28	29	3	43	6.52	25	30318	0.08	Stat5a,Stat5b,Ets1	ENSRNOT00000014413,ENSRNOT00000019272,ENSRNOT00000030943,ENSRNOT00000065753,ENSRNOT00000035409,ENSRNOT00000021452,ENSRNOT00000071330,ENSRNOT00000016306,ENSRNOT00000012625,ENSRNOT00000012597,ENSRNOT00000011130,ENSRNOT00000049725,ENSRNOT00000007404,ENSRNOT00000017240,ENSRNOT00000039263,ENSRNOT00000000617,ENSRNOT00000009345,ENSRNOT00000040904,ENSRNOT00000068452,ENSRNOT00000000327,ENSRNOT00000055992,…	44380332226	1.03547	120.558
lymphocyte proliferation(GO:0046651)	193	197	5	41	10.87	188	30155	0.62	Fyn,Il18,Stat5a,Stat5b,Ptprc	ENSRNOT00000064505,ENSRNOT00000058358,ENSRNOT00000036040,ENSRNOT00000059403,ENSRNOT00000026748,ENSRNOT00000019377,ENSRNOT00000047291,ENSRNOT00000057151,ENSRNOT00000066670,ENSRNOT00000015918,ENSRNOT00000059509,ENSRNOT00000038938,ENSRNOT00000025354,ENSRNOT00000025342,ENSRNOT00000026855,ENSRNOT00000041296,ENSRNOT00000029976,ENSRNOT00000026556,ENSRNOT00000014151,ENSRNOT00000059810,ENSRNOT00000065753,…	29735299088	1.08844	124.502
mononuclear cell proliferation(GO:0032943)	194	198	5	41	10.87	189	30154	0.62	Fyn,Il18,Stat5a,Stat5b,Ptprc	ENSRNOT00000064505,ENSRNOT00000058358,ENSRNOT00000036040,ENSRNOT00000059403,ENSRNOT00000025222,ENSRNOT00000026748,ENSRNOT00000019377,ENSRNOT00000047291,ENSRNOT00000057151,ENSRNOT00000066670,ENSRNOT00000015918,ENSRNOT00000059509,ENSRNOT00000038938,ENSRNOT00000025354,ENSRNOT00000025342,ENSRNOT00000026855,ENSRNOT00000041296,ENSRNOT00000029976,ENSRNOT00000026556,ENSRNOT00000014151,ENSRNOT00000059810,…	2968191694	1.11598	125.451
erythrocyte differentiation(GO:0030218)	92	93	4	42	8.7	88	30255	0.29	Stat5a,Stat5b,Ets1,Jak2	ENSRNOT00000014413,ENSRNOT00000019272,ENSRNOT00000030943,ENSRNOT00000026531,ENSRNOT00000067901,ENSRNOT00000013165,ENSRNOT00000026637,ENSRNOT00000019052,ENSRNOT00000065753,ENSRNOT00000064671,ENSRNOT00000042209,ENSRNOT00000027851,ENSRNOT00000035409,ENSRNOT00000014095,ENSRNOT00000021452,ENSRNOT00000064070,ENSRNOT00000048020,ENSRNOT00000056317,ENSRNOT00000021752,ENSRNOT00000071330,ENSRNOT00000072452,…	34887046674	1.16443	128.679
steroid esterification(GO:0034433)	11	11	2	44	4.35	9	30334	0.03	Scd1,Abcg1	ENSRNOT00000026585,ENSRNOT00000015368,ENSRNOT00000027150,ENSRNOT00000005677,ENSRNOT00000073593,ENSRNOT00000004662,ENSRNOT00000024917,ENSRNOT00000041891,ENSRNOT00000074357	50317574439	1.2222	649.395
sterol esterification(GO:0034434)	11	11	2	44	4.35	9	30334	0.03	Scd1,Abcg1	ENSRNOT00000026585,ENSRNOT00000015368,ENSRNOT00000027150,ENSRNOT00000005677,ENSRNOT00000073593,ENSRNOT00000004662,ENSRNOT00000024917,ENSRNOT00000041891,ENSRNOT00000074357	50317574439	1.2222	649.395
cholesterol esterification(GO:0034435)	11	11	2	44	4.35	9	30334	0.03	Scd1,Abcg1	ENSRNOT00000026585,ENSRNOT00000015368,ENSRNOT00000027150,ENSRNOT00000005677,ENSRNOT00000073593,ENSRNOT00000004662,ENSRNOT00000024917,ENSRNOT00000041891,ENSRNOT00000074357	50317574439	1.2222	649.395
angiogenesis involved in wound healing(GO:0060055)	11	12	2	44	4.35	9	30334	0.03	Cx3cl1,Ets1	ENSRNOT00000014271,ENSRNOT00000050891,ENSRNOT00000073247,ENSRNOT00000010463,ENSRNOT00000072369,ENSRNOT00000073350,ENSRNOT00000010874,ENSRNOT00000002983,ENSRNOT00000001916	50317574439	1.2222	649.395
response to lipoprotein particle(GO:0055094)	11	11	2	44	4.35	9	30334	0.03	Abcg1,Ccl2	ENSRNOT00000023554,ENSRNOT00000056041,ENSRNOT00000012137,ENSRNOT00000077053,ENSRNOT00000016167,ENSRNOT00000010648,ENSRNOT00000003092,ENSRNOT00000024564,ENSRNOT00000045278	50317574439	1.2222	649.395
T cell differentiation in thymus(GO:0033077)	64	64	3	43	6.52	61	30282	0.2	Stat5a,Stat5b,Ptprc	ENSRNOT00000029719,ENSRNOT00000019396,ENSRNOT00000047291,ENSRNOT00000025354,ENSRNOT00000019213,ENSRNOT00000014151,ENSRNOT00000014163,ENSRNOT00000059810,ENSRNOT00000064671,ENSRNOT00000058837,ENSRNOT00000023473,ENSRNOT00000035247,ENSRNOT00000021488,ENSRNOT00000021452,ENSRNOT00000025928,ENSRNOT00000021569,ENSRNOT00000023845,ENSRNOT00000021693,ENSRNOT00000021694,ENSRNOT00000064257,ENSRNOT00000056455,…	35448470644	1.2676	666.514
extrinsic apoptotic signaling pathway(GO:0097191)	202	202	5	41	10.87	197	30146	0.65	Fyn,Cx3cl1,Kitlg,Jak2,Ptprc	ENSRNOT00000029778,ENSRNOT00000023962,ENSRNOT00000041106,ENSRNOT00000025282,ENSRNOT00000066657,ENSRNOT00000064401,ENSRNOT00000043434,ENSRNOT00000019192,ENSRNOT00000019272,ENSRNOT00000025362,ENSRNOT00000025312,ENSRNOT00000014492,ENSRNOT00000041288,ENSRNOT00000066950,ENSRNOT00000022672,ENSRNOT00000022683,ENSRNOT00000058166,ENSRNOT00000065722,ENSRNOT00000026705,ENSRNOT00000013191,ENSRNOT00000026637,…	29264696404	1.35643	147.399
homeostasis of number of cells(GO:0048872)	203	204	5	41	10.87	198	30145	0.65	Kitlg,Stat5a,Stat5b,Ets1,Jak2	ENSRNOT00000022884,ENSRNOT00000025222,ENSRNOT00000019192,ENSRNOT00000025354,ENSRNOT00000019299,ENSRNOT00000025344,ENSRNOT00000014413,ENSRNOT00000019272,ENSRNOT00000025362,ENSRNOT00000025312,ENSRNOT00000030943,ENSRNOT00000041296,ENSRNOT00000071991,ENSRNOT00000022687,ENSRNOT00000019109,ENSRNOT00000026531,ENSRNOT00000014151,ENSRNOT00000000891,ENSRNOT00000013191,ENSRNOT00000067901,ENSRNOT00000013165,…	2921373166	1.38912	148.477
positive regulation of leukocyte mediated immunity(GO:0002705)	97	97	4	42	8.7	93	30250	0.31	Ccl2,Stat5a,Stat5b,Ptprc	ENSRNOT00000022809,ENSRNOT00000022881,ENSRNOT00000041151,ENSRNOT00000025388,ENSRNOT00000000990,ENSRNOT00000064734,ENSRNOT00000026580,ENSRNOT00000048535,ENSRNOT00000043096,ENSRNOT00000036147,ENSRNOT00000048692,ENSRNOT00000041074,ENSRNOT00000021285,ENSRNOT00000038660,ENSRNOT00000038626,ENSRNOT00000048076,ENSRNOT00000035286,ENSRNOT00000070903,ENSRNOT00000058547,ENSRNOT00000038820,ENSRNOT00000038725,…	34332767131	1.43597	151.009
positive regulation of lymphocyte proliferation(GO:0050671)	98	102	4	42	8.7	94	30249	0.31	Il18,Stat5a,Stat5b,Ptprc	ENSRNOT00000064505,ENSRNOT00000019377,ENSRNOT00000047291,ENSRNOT00000057151,ENSRNOT00000059509,ENSRNOT00000038938,ENSRNOT00000025354,ENSRNOT00000025342,ENSRNOT00000041296,ENSRNOT00000014151,ENSRNOT00000065753,ENSRNOT00000026699,ENSRNOT00000065615,ENSRNOT00000027813,ENSRNOT00000023521,ENSRNOT00000023473,ENSRNOT00000014020,ENSRNOT00000020330,ENSRNOT00000025977,ENSRNOT00000025901,ENSRNOT00000022150,…	34225483656	1.49543	152.347
ovulation cycle process(GO:0022602)	98	100	4	42	8.7	94	30249	0.31	Cbr1,Stat5a,Stat5b,Ets1	ENSRNOT00000022802,ENSRNOT00000023957,ENSRNOT00000029651,ENSRNOT00000019272,ENSRNOT00000038972,ENSRNOT00000022672,ENSRNOT00000013058,ENSRNOT00000014106,ENSRNOT00000026637,ENSRNOT00000027836,ENSRNOT00000021366,ENSRNOT00000023664,ENSRNOT00000014093,ENSRNOT00000022481,ENSRNOT00000043554,ENSRNOT00000043602,ENSRNOT00000056457,ENSRNOT00000016669,ENSRNOT00000071405,ENSRNOT00000021963,ENSRNOT00000019929,…	34225483656	1.49543	152.347
erythrocyte homeostasis(GO:0034101)	99	100	4	42	8.7	95	30248	0.31	Stat5a,Stat5b,Ets1,Jak2	ENSRNOT00000019192,ENSRNOT00000014413,ENSRNOT00000019272,ENSRNOT00000030943,ENSRNOT00000026531,ENSRNOT00000067901,ENSRNOT00000013165,ENSRNOT00000026637,ENSRNOT00000019052,ENSRNOT00000065753,ENSRNOT00000064671,ENSRNOT00000042209,ENSRNOT00000027851,ENSRNOT00000035409,ENSRNOT00000014095,ENSRNOT00000021452,ENSRNOT00000064070,ENSRNOT00000048020,ENSRNOT00000056317,ENSRNOT00000021752,ENSRNOT00000071330,…	34119331968	1.55667	15.378
positive regulation of mononuclear cell proliferation(GO:0032946)	99	103	4	42	8.7	95	30248	0.31	Il18,Stat5a,Stat5b,Ptprc	ENSRNOT00000064505,ENSRNOT00000025222,ENSRNOT00000019377,ENSRNOT00000047291,ENSRNOT00000057151,ENSRNOT00000059509,ENSRNOT00000038938,ENSRNOT00000025354,ENSRNOT00000025342,ENSRNOT00000041296,ENSRNOT00000014151,ENSRNOT00000065753,ENSRNOT00000026699,ENSRNOT00000065615,ENSRNOT00000027813,ENSRNOT00000023521,ENSRNOT00000023473,ENSRNOT00000014020,ENSRNOT00000020330,ENSRNOT00000025977,ENSRNOT00000025901,…	34119331968	1.55667	15.378
regulation of T cell proliferation(GO:0042129)	101	105	4	42	8.7	97	30246	0.32	Il18,Stat5a,Stat5b,Ptprc	ENSRNOT00000059403,ENSRNOT00000019377,ENSRNOT00000047291,ENSRNOT00000057151,ENSRNOT00000015918,ENSRNOT00000059509,ENSRNOT00000038938,ENSRNOT00000065753,ENSRNOT00000014216,ENSRNOT00000026699,ENSRNOT00000058885,ENSRNOT00000020330,ENSRNOT00000025977,ENSRNOT00000025950,ENSRNOT00000025901,ENSRNOT00000022150,ENSRNOT00000065416,ENSRNOT00000064257,ENSRNOT00000021614,ENSRNOT00000013701,ENSRNOT00000013732,…	33910329876	1.68468	163.942
positive regulation of leukocyte differentiation(GO:1902107)	104	104	4	42	8.7	100	30243	0.33	Kitlg,Stat5a,Stat5b,Ptprc	ENSRNOT00000023962,ENSRNOT00000059403,ENSRNOT00000025252,ENSRNOT00000019396,ENSRNOT00000025222,ENSRNOT00000057151,ENSRNOT00000025354,ENSRNOT00000019299,ENSRNOT00000015827,ENSRNOT00000037883,ENSRNOT00000014151,ENSRNOT00000065753,ENSRNOT00000027811,ENSRNOT00000021285,ENSRNOT00000023661,ENSRNOT00000025820,ENSRNOT00000020337,ENSRNOT00000056140,ENSRNOT00000025878,ENSRNOT00000021694,ENSRNOT00000048270,…	33604745886	1.89098	178.684
multi-multicellular organism process(GO:0044706)	218	219	5	41	10.87	213	30130	0.7	Ccl2,Stat5a,Stat5b,Fgl2,Ets1	ENSRNOT00000023965,ENSRNOT00000066733,ENSRNOT00000043333,ENSRNOT00000030893,ENSRNOT00000022881,ENSRNOT00000057049,ENSRNOT00000047234,ENSRNOT00000019361,ENSRNOT00000019367,ENSRNOT00000026711,ENSRNOT00000022923,ENSRNOT00000038972,ENSRNOT00000037883,ENSRNOT00000014177,ENSRNOT00000029996,ENSRNOT00000059628,ENSRNOT00000022679,ENSRNOT00000022665,ENSRNOT00000058162,ENSRNOT00000013043,ENSRNOT00000025462,…	28478503121	1.95756	180.329
positive regulation of natural killer cell proliferation(GO:0032819)	5	5	2	44	4.35	3	30340	0.01	Il18,Stat5b	ENSRNOT00000005898,ENSRNOT00000004363,ENSRNOT00000004590	61305675109	2.23508	197.162
cellular response to xenobiotic stimulus(GO:0071466)	36	36	3	43	6.52	33	30310	0.11	Gstp1,Gstm2,Gstm4	ENSRNOT00000048367,ENSRNOT00000037725,ENSRNOT00000013142,ENSRNOT00000014235,ENSRNOT00000049175,ENSRNOT00000025689,ENSRNOT00000064023,ENSRNOT00000021653,ENSRNOT00000056455,ENSRNOT00000020606,ENSRNOT00000012050,ENSRNOT00000026473,ENSRNOT00000016851,ENSRNOT00000016883,ENSRNOT00000025045,ENSRNOT00000012348,ENSRNOT00000026186,ENSRNOT00000017805,ENSRNOT00000004780,ENSRNOT00000004762,ENSRNOT00000017310,…	41601375816	2.23773	197.162
xenobiotic metabolic process(GO:0006805)	36	36	3	43	6.52	33	30310	0.11	Gstp1,Gstm2,Gstm4	ENSRNOT00000048367,ENSRNOT00000037725,ENSRNOT00000013142,ENSRNOT00000014235,ENSRNOT00000049175,ENSRNOT00000025689,ENSRNOT00000064023,ENSRNOT00000021653,ENSRNOT00000056455,ENSRNOT00000020606,ENSRNOT00000012050,ENSRNOT00000026473,ENSRNOT00000016851,ENSRNOT00000016883,ENSRNOT00000025045,ENSRNOT00000012348,ENSRNOT00000026186,ENSRNOT00000017805,ENSRNOT00000004780,ENSRNOT00000004762,ENSRNOT00000017310,…	41601375816	2.23773	197.162
AMP metabolic process(GO:0046033)	15	15	2	44	4.35	13	30330	0.04	Ak3,Nt5e	ENSRNOT00000057187,ENSRNOT00000064180,ENSRNOT00000070967,ENSRNOT00000073796,ENSRNOT00000005615,ENSRNOT00000005961,ENSRNOT00000016709,ENSRNOT00000025193,ENSRNOT00000073073,ENSRNOT00000000134,ENSRNOT00000024933,ENSRNOT00000040360,ENSRNOT00000029571	46639007899	2.3243	1017.07
parturition(GO:0007567)	15	15	2	44	4.35	13	30330	0.04	Ccl2,Fgl2	ENSRNOT00000057049,ENSRNOT00000019361,ENSRNOT00000058162,ENSRNOT00000014229,ENSRNOT00000023739,ENSRNOT00000071420,ENSRNOT00000028829,ENSRNOT00000026473,ENSRNOT00000005284,ENSRNOT00000000672,ENSRNOT00000007724,ENSRNOT00000033107,ENSRNOT00000023412	46639007899	2.3243	1017.07
regulation of immune effector process(GO:0002697)	227	231	5	41	10.87	222	30121	0.73	Ccl2,Stat5a,Stat5b,Serping1,Ptprc	ENSRNOT00000022809,ENSRNOT00000029771,ENSRNOT00000022881,ENSRNOT00000057078,ENSRNOT00000041151,ENSRNOT00000057151,ENSRNOT00000043434,ENSRNOT00000019192,ENSRNOT00000041234,ENSRNOT00000025354,ENSRNOT00000019299,ENSRNOT00000025344,ENSRNOT00000025342,ENSRNOT00000025388,ENSRNOT00000025312,ENSRNOT00000021055,ENSRNOT00000000990,ENSRNOT00000036276,ENSRNOT00000064734,ENSRNOT00000013025,ENSRNOT00000065892,…	28061663458	2.37667	206.612
negative regulation of leukocyte apoptotic process(GO:2000107)	41	41	3	43	6.52	38	30305	0.13	Kitlg,Stat5a,Serpinb9	ENSRNOT00000023951,ENSRNOT00000066670,ENSRNOT00000025354,ENSRNOT00000025344,ENSRNOT00000025312,ENSRNOT00000019109,ENSRNOT00000014151,ENSRNOT00000048080,ENSRNOT00000023588,ENSRNOT00000025901,ENSRNOT00000021576,ENSRNOT00000056455,ENSRNOT00000013727,ENSRNOT00000015065,ENSRNOT00000038494,ENSRNOT00000019911,ENSRNOT00000016916,ENSRNOT00000014865,ENSRNOT00000049725,ENSRNOT00000038023,ENSRNOT00000015668,…	40188940076	3.32325	276.431
negative regulation of erythrocyte differentiation(GO:0045647)	6	6	2	44	4.35	4	30339	0.01	Stat5a,Stat5b	ENSRNOT00000021452,ENSRNOT00000012625,ENSRNOT00000040904,ENSRNOT00000066380	58428524781	3.34939	276.431
regulation of natural killer cell proliferation(GO:0032817)	6	6	2	44	4.35	4	30339	0.01	Il18,Stat5b	ENSRNOT00000026556,ENSRNOT00000005898,ENSRNOT00000004363,ENSRNOT00000004590	58428524781	3.34939	276.431
cell-type specific apoptotic process(GO:0097285)	409	409	6	40	13.04	403	29940	1.33	Fyn,Kitlg,Ccl2,Stat5a,Serpinb9,Jak2	ENSRNOT00000029719,ENSRNOT00000023962,ENSRNOT00000036034,ENSRNOT00000023951,ENSRNOT00000019396,ENSRNOT00000019361,ENSRNOT00000031974,ENSRNOT00000066657,ENSRNOT00000026920,ENSRNOT00000059524,ENSRNOT00000059522,ENSRNOT00000066670,ENSRNOT00000019192,ENSRNOT00000015918,ENSRNOT00000025354,ENSRNOT00000025344,ENSRNOT00000025342,ENSRNOT00000030912,ENSRNOT00000048457,ENSRNOT00000019267,ENSRNOT00000025362,…	24108941111	3.40458	277.473
response to xenobiotic stimulus(GO:0009410)	44	44	3	43	6.52	41	30302	0.14	Gstp1,Gstm2,Gstm4	ENSRNOT00000048367,ENSRNOT00000031914,ENSRNOT00000037725,ENSRNOT00000013142,ENSRNOT00000014235,ENSRNOT00000049175,ENSRNOT00000025657,ENSRNOT00000025689,ENSRNOT00000064023,ENSRNOT00000021653,ENSRNOT00000056455,ENSRNOT00000020606,ENSRNOT00000012050,ENSRNOT00000049991,ENSRNOT00000026473,ENSRNOT00000012785,ENSRNOT00000016851,ENSRNOT00000016883,ENSRNOT00000025045,ENSRNOT00000012348,ENSRNOT00000026186,…	39428091022	4.11571	329.183
regulation of lymphocyte activation(GO:0051249)	255	259	5	41	10.87	250	30093	0.82	Il18,Ccl2,Stat5a,Stat5b,Ptprc	ENSRNOT00000064505,ENSRNOT00000029719,ENSRNOT00000029771,ENSRNOT00000029778,ENSRNOT00000036040,ENSRNOT00000059403,ENSRNOT00000025252,ENSRNOT00000019396,ENSRNOT00000031914,ENSRNOT00000019377,ENSRNOT00000047291,ENSRNOT00000057151,ENSRNOT00000015918,ENSRNOT00000059509,ENSRNOT00000038938,ENSRNOT00000041234,ENSRNOT00000025354,ENSRNOT00000019299,ENSRNOT00000025342,ENSRNOT00000037883,ENSRNOT00000025312,…	26864527934	4.14003	329.183
immune effector process(GO:0002252)	432	436	6	40	13.04	426	29917	1.4	Ccl2,Stat5a,Stat5b,Serping1,Serpinb9,Ptprc	ENSRNOT00000022809,ENSRNOT00000029771,ENSRNOT00000058358,ENSRNOT00000022881,ENSRNOT00000057078,ENSRNOT00000064581,ENSRNOT00000041151,ENSRNOT00000057151,ENSRNOT00000043434,ENSRNOT00000019192,ENSRNOT00000041234,ENSRNOT00000025354,ENSRNOT00000019299,ENSRNOT00000025344,ENSRNOT00000025342,ENSRNOT00000019285,ENSRNOT00000048450,ENSRNOT00000025362,ENSRNOT00000025388,ENSRNOT00000014405,ENSRNOT00000025312,…	23546228285	4.61515	36.254
natural killer cell proliferation(GO:0001787)	7	7	2	44	4.35	5	30338	0.02	Il18,Stat5b	ENSRNOT00000026556,ENSRNOT00000005898,ENSRNOT00000044487,ENSRNOT00000004363,ENSRNOT00000004590	56196759654	4.68462	363.616
lymphocyte activation(GO:0046649)	442	446	6	40	13.04	436	29907	1.44	Fyn,Il18,Ccl2,Stat5a,Stat5b,Ptprc	ENSRNOT00000064505,ENSRNOT00000029719,ENSRNOT00000029771,ENSRNOT00000029778,ENSRNOT00000058358,ENSRNOT00000036040,ENSRNOT00000023951,ENSRNOT00000059403,ENSRNOT00000025252,ENSRNOT00000019396,ENSRNOT00000031914,ENSRNOT00000026748,ENSRNOT00000019377,ENSRNOT00000064581,ENSRNOT00000047291,ENSRNOT00000029799,ENSRNOT00000057151,ENSRNOT00000059524,ENSRNOT00000066670,ENSRNOT00000015918,ENSRNOT00000059509,…	23310856175	5.23902	401.863
response to lipopolysaccharide(GO:0032496)	271	272	5	41	10.87	266	30077	0.88	Gstp1,Il18,Cbr1,Ccl2,Stat5b	ENSRNOT00000059466,ENSRNOT00000023977,ENSRNOT00000025258,ENSRNOT00000026778,ENSRNOT00000019361,ENSRNOT00000019377,ENSRNOT00000014348,ENSRNOT00000065910,ENSRNOT00000041296,ENSRNOT00000059677,ENSRNOT00000058162,ENSRNOT00000013058,ENSRNOT00000019155,ENSRNOT00000013025,ENSRNOT00000021129,ENSRNOT00000048529,ENSRNOT00000014163,ENSRNOT00000030782,ENSRNOT00000036189,ENSRNOT00000021164,ENSRNOT00000066877,…	2623885576	5.52534	418.898
natural killer cell activation(GO:0030101)	49	49	3	43	6.52	46	30297	0.15	Il18,Stat5a,Stat5b	ENSRNOT00000029771,ENSRNOT00000058358,ENSRNOT00000025252,ENSRNOT00000031914,ENSRNOT00000029799,ENSRNOT00000029976,ENSRNOT00000026580,ENSRNOT00000026556,ENSRNOT00000020194,ENSRNOT00000021278,ENSRNOT00000023473,ENSRNOT00000023457,ENSRNOT00000056083,ENSRNOT00000058547,ENSRNOT00000036556,ENSRNOT00000049705,ENSRNOT00000026148,ENSRNOT00000005902,ENSRNOT00000005898,ENSRNOT00000017270,ENSRNOT00000028131,…	38275747532	5.69518	423.871
innate immune response(GO:0045087)	273	273	5	41	10.87	268	30075	0.88	Ccl2,Stat5a,Stat5b,Serping1,Jak2	ENSRNOT00000029771,ENSRNOT00000059466,ENSRNOT00000023977,ENSRNOT00000058358,ENSRNOT00000025222,ENSRNOT00000019361,ENSRNOT00000047268,ENSRNOT00000026920,ENSRNOT00000043434,ENSRNOT00000025388,ENSRNOT00000030975,ENSRNOT00000066950,ENSRNOT00000000995,ENSRNOT00000000990,ENSRNOT00000029996,ENSRNOT00000036276,ENSRNOT00000029976,ENSRNOT00000022679,ENSRNOT00000019115,ENSRNOT00000013025,ENSRNOT00000025456,…	26163284061	5.72095	423.871
regulation of myeloid cell differentiation(GO:0045637)	139	140	4	42	8.7	135	30208	0.44	Kitlg,Stat5a,Stat5b,Ets1	ENSRNOT00000022802,ENSRNOT00000029778,ENSRNOT00000029776,ENSRNOT00000023962,ENSRNOT00000026778,ENSRNOT00000025222,ENSRNOT00000014413,ENSRNOT00000015827,ENSRNOT00000019272,ENSRNOT00000030943,ENSRNOT00000041296,ENSRNOT00000071998,ENSRNOT00000026661,ENSRNOT00000065753,ENSRNOT00000026653,ENSRNOT00000023546,ENSRNOT00000035409,ENSRNOT00000025687,ENSRNOT00000023661,ENSRNOT00000025820,ENSRNOT00000021452,…	30592120333	5.89208	431.645
regulation of lymphocyte proliferation(GO:0050670)	142	146	4	42	8.7	138	30205	0.45	Il18,Stat5a,Stat5b,Ptprc	ENSRNOT00000064505,ENSRNOT00000036040,ENSRNOT00000059403,ENSRNOT00000019377,ENSRNOT00000047291,ENSRNOT00000057151,ENSRNOT00000015918,ENSRNOT00000059509,ENSRNOT00000038938,ENSRNOT00000025354,ENSRNOT00000025342,ENSRNOT00000041296,ENSRNOT00000026556,ENSRNOT00000014151,ENSRNOT00000065753,ENSRNOT00000014216,ENSRNOT00000026699,ENSRNOT00000065615,ENSRNOT00000027813,ENSRNOT00000023521,ENSRNOT00000023473,…	30371338103	6.40219	460.251
response to antibiotic(GO:0046677)	51	51	3	43	6.52	48	30295	0.16	Ccl2,Ets1,Jak2	ENSRNOT00000066767,ENSRNOT00000064542,ENSRNOT00000029660,ENSRNOT00000041296,ENSRNOT00000013191,ENSRNOT00000019004,ENSRNOT00000025629,ENSRNOT00000014095,ENSRNOT00000014044,ENSRNOT00000021408,ENSRNOT00000021590,ENSRNOT00000021531,ENSRNOT00000022319,ENSRNOT00000023845,ENSRNOT00000016613,ENSRNOT00000020663,ENSRNOT00000013705,ENSRNOT00000013732,ENSRNOT00000020606,ENSRNOT00000072449,ENSRNOT00000013908,…	37849491234	6.42375	460.251
response to molecule of bacterial origin(GO:0002237)	281	282	5	41	10.87	276	30067	0.91	Gstp1,Il18,Cbr1,Ccl2,Stat5b	ENSRNOT00000059466,ENSRNOT00000023977,ENSRNOT00000025258,ENSRNOT00000026778,ENSRNOT00000019361,ENSRNOT00000019377,ENSRNOT00000014348,ENSRNOT00000065910,ENSRNOT00000041296,ENSRNOT00000000990,ENSRNOT00000059677,ENSRNOT00000058162,ENSRNOT00000013058,ENSRNOT00000019155,ENSRNOT00000013025,ENSRNOT00000025456,ENSRNOT00000021129,ENSRNOT00000048529,ENSRNOT00000014163,ENSRNOT00000030782,ENSRNOT00000036189,…	25866484838	6.55754	461.248
regulation of mononuclear cell proliferation(GO:0032944)	143	147	4	42	8.7	139	30204	0.46	Il18,Stat5a,Stat5b,Ptprc	ENSRNOT00000064505,ENSRNOT00000036040,ENSRNOT00000059403,ENSRNOT00000025222,ENSRNOT00000019377,ENSRNOT00000047291,ENSRNOT00000057151,ENSRNOT00000015918,ENSRNOT00000059509,ENSRNOT00000038938,ENSRNOT00000025354,ENSRNOT00000025342,ENSRNOT00000041296,ENSRNOT00000026556,ENSRNOT00000014151,ENSRNOT00000065753,ENSRNOT00000014216,ENSRNOT00000026699,ENSRNOT00000065615,ENSRNOT00000027813,ENSRNOT00000023521,…	30298804546	6.57916	461.248
response to ketone(GO:1901654)	144	145	4	42	8.7	140	30203	0.46	Gstm2,Cbr1,Ccl2,Fbxo32	ENSRNOT00000023951,ENSRNOT00000015944,ENSRNOT00000019361,ENSRNOT00000014445,ENSRNOT00000014178,ENSRNOT00000022603,ENSRNOT00000037806,ENSRNOT00000022665,ENSRNOT00000025493,ENSRNOT00000026530,ENSRNOT00000013025,ENSRNOT00000047053,ENSRNOT00000058296,ENSRNOT00000058295,ENSRNOT00000019023,ENSRNOT00000013182,ENSRNOT00000064679,ENSRNOT00000025536,ENSRNOT00000027891,ENSRNOT00000049154,ENSRNOT00000038635,…	30226788564	6.75967	4.625
response to toxic substance(GO:0009636)	144	144	4	42	8.7	140	30203	0.46	Gstp1,Ccl2,Ets1,Jak2	ENSRNOT00000066767,ENSRNOT00000058362,ENSRNOT00000014317,ENSRNOT00000025297,ENSRNOT00000064542,ENSRNOT00000029660,ENSRNOT00000041296,ENSRNOT00000029922,ENSRNOT00000013025,ENSRNOT00000037725,ENSRNOT00000030782,ENSRNOT00000019023,ENSRNOT00000013191,ENSRNOT00000019004,ENSRNOT00000026627,ENSRNOT00000064685,ENSRNOT00000025629,ENSRNOT00000025689,ENSRNOT00000014084,ENSRNOT00000014095,ENSRNOT00000070873,…	30226788564	6.75967	4.625
lipid storage(GO:0019915)	52	52	3	43	6.52	49	30294	0.16	Abcg1,Stat5a,Stat5b	ENSRNOT00000031904,ENSRNOT00000065977,ENSRNOT00000026862,ENSRNOT00000025319,ENSRNOT00000048554,ENSRNOT00000067975,ENSRNOT00000009124,ENSRNOT00000025725,ENSRNOT00000022557,ENSRNOT00000056041,ENSRNOT00000025826,ENSRNOT00000073930,ENSRNOT00000046099,ENSRNOT00000064276,ENSRNOT00000013747,ENSRNOT00000012137,ENSRNOT00000016543,ENSRNOT00000004237,ENSRNOT00000072698,ENSRNOT00000028532,ENSRNOT00000005677,…	3764296827	6.80982	4.625
negative regulation of protein metabolic process(GO:0051248)	472	476	5	41	10.87	467	29876	1.54	Fyn,Gstp1,Serping1,Timp3,Ptprc	ENSRNOT00000066767,ENSRNOT00000022822,ENSRNOT00000066743,ENSRNOT00000026827,ENSRNOT00000057078,ENSRNOT00000019399,ENSRNOT00000019392,ENSRNOT00000048371,ENSRNOT00000019361,ENSRNOT00000025297,ENSRNOT00000014333,ENSRNOT00000057151,ENSRNOT00000029620,ENSRNOT00000026920,ENSRNOT00000058495,ENSRNOT00000059548,ENSRNOT00000043434,ENSRNOT00000026871,ENSRNOT00000019267,ENSRNOT00000026862,ENSRNOT00000019222,…	20543473495	7.1797	2476.81
myeloid cell differentiation(GO:0030099)	287	288	5	41	10.87	282	30061	0.93	Kitlg,Stat5a,Stat5b,Ets1,Jak2	ENSRNOT00000022802,ENSRNOT00000029778,ENSRNOT00000029776,ENSRNOT00000023962,ENSRNOT00000058382,ENSRNOT00000026778,ENSRNOT00000025222,ENSRNOT00000026748,ENSRNOT00000057116,ENSRNOT00000043434,ENSRNOT00000014413,ENSRNOT00000015827,ENSRNOT00000019272,ENSRNOT00000037883,ENSRNOT00000030943,ENSRNOT00000041296,ENSRNOT00000000995,ENSRNOT00000071998,ENSRNOT00000071991,ENSRNOT00000026531,ENSRNOT00000019155,…	25649427043	7.24467	481.992
positive regulation of B cell activation(GO:0050871)	54	54	3	43	6.52	51	30292	0.17	Stat5a,Stat5b,Ptprc	ENSRNOT00000064505,ENSRNOT00000025354,ENSRNOT00000025342,ENSRNOT00000041296,ENSRNOT00000014151,ENSRNOT00000065753,ENSRNOT00000065615,ENSRNOT00000027813,ENSRNOT00000023473,ENSRNOT00000014020,ENSRNOT00000064257,ENSRNOT00000048270,ENSRNOT00000013701,ENSRNOT00000013732,ENSRNOT00000016582,ENSRNOT00000021952,ENSRNOT00000004121,ENSRNOT00000017746,ENSRNOT00000016942,ENSRNOT00000056903,ENSRNOT00000055148,…	37242254705	7.62684	483.886
cellular response to glucocorticoid stimulus(GO:0071385)	54	54	3	43	6.52	51	30292	0.17	Gstp1,Ccl2,Fbxo32	ENSRNOT00000019361,ENSRNOT00000014178,ENSRNOT00000023664,ENSRNOT00000014073,ENSRNOT00000038532,ENSRNOT00000025763,ENSRNOT00000015109,ENSRNOT00000013732,ENSRNOT00000020606,ENSRNOT00000071485,ENSRNOT00000020728,ENSRNOT00000012075,ENSRNOT00000015537,ENSRNOT00000014802,ENSRNOT00000016953,ENSRNOT00000011166,ENSRNOT00000025045,ENSRNOT00000017911,ENSRNOT00000038093,ENSRNOT00000017972,ENSRNOT00000019409,…	37242254705	7.62684	483.886
cellular response to corticosteroid stimulus(GO:0071384)	54	54	3	43	6.52	51	30292	0.17	Gstp1,Ccl2,Fbxo32	ENSRNOT00000019361,ENSRNOT00000014178,ENSRNOT00000023664,ENSRNOT00000014073,ENSRNOT00000038532,ENSRNOT00000025763,ENSRNOT00000015109,ENSRNOT00000013732,ENSRNOT00000020606,ENSRNOT00000071485,ENSRNOT00000020728,ENSRNOT00000012075,ENSRNOT00000015537,ENSRNOT00000014802,ENSRNOT00000016953,ENSRNOT00000011166,ENSRNOT00000025045,ENSRNOT00000017911,ENSRNOT00000038093,ENSRNOT00000017972,ENSRNOT00000019409,…	37242254705	7.62684	483.886
positive regulation of T cell differentiation(GO:0045582)	54	54	3	43	6.52	51	30292	0.17	Stat5a,Stat5b,Ptprc	ENSRNOT00000059403,ENSRNOT00000019396,ENSRNOT00000057151,ENSRNOT00000025354,ENSRNOT00000019299,ENSRNOT00000037883,ENSRNOT00000014151,ENSRNOT00000065753,ENSRNOT00000027811,ENSRNOT00000021285,ENSRNOT00000020337,ENSRNOT00000025878,ENSRNOT00000021694,ENSRNOT00000004032,ENSRNOT00000013732,ENSRNOT00000019880,ENSRNOT00000016942,ENSRNOT00000064863,ENSRNOT00000071515,ENSRNOT00000026187,ENSRNOT00000005902,…	37242254705	7.62684	483.886
positive regulation of immune effector process(GO:0002699)	149	149	4	42	8.7	145	30198	0.48	Ccl2,Stat5a,Stat5b,Ptprc	ENSRNOT00000022809,ENSRNOT00000022881,ENSRNOT00000041151,ENSRNOT00000057151,ENSRNOT00000019192,ENSRNOT00000025354,ENSRNOT00000019299,ENSRNOT00000025344,ENSRNOT00000025342,ENSRNOT00000025388,ENSRNOT00000000990,ENSRNOT00000064734,ENSRNOT00000013025,ENSRNOT00000065892,ENSRNOT00000026580,ENSRNOT00000048535,ENSRNOT00000043096,ENSRNOT00000021164,ENSRNOT00000066834,ENSRNOT00000036147,ENSRNOT00000048692,…	29874219764	7.71688	483.886
regulation of homeostatic process(GO:0032844)	291	296	5	41	10.87	286	30057	0.94	Kitlg,Stat5a,Stat5b,Ets1,Ptprc	ENSRNOT00000022802,ENSRNOT00000030893,ENSRNOT00000023951,ENSRNOT00000057078,ENSRNOT00000048371,ENSRNOT00000025223,ENSRNOT00000019361,ENSRNOT00000022977,ENSRNOT00000043461,ENSRNOT00000059577,ENSRNOT00000043434,ENSRNOT00000025354,ENSRNOT00000025344,ENSRNOT00000014413,ENSRNOT00000019272,ENSRNOT00000026862,ENSRNOT00000041278,ENSRNOT00000030943,ENSRNOT00000021027,ENSRNOT00000022603,ENSRNOT00000000955,…	25507248928	7.73272	483.886
cellular response to platelet-derived growth factor stimulus(GO:0036120)	9	9	2	44	4.35	7	30336	0.02	Fyn,Ccl2	ENSRNOT00000021408,ENSRNOT00000056250,ENSRNOT00000014824,ENSRNOT00000012739,ENSRNOT00000006517,ENSRNOT00000068535,ENSRNOT00000018021	52831378026	8.01529	483.886
positive regulation of interleukin-2 biosynthetic process(GO:0045086)	9	9	2	44	4.35	7	30336	0.02	Stat5a,Stat5b	ENSRNOT00000047291,ENSRNOT00000025901,ENSRNOT00000061583,ENSRNOT00000006308,ENSRNOT00000006113,ENSRNOT00000024494,ENSRNOT00000051382	52831378026	8.01529	483.886
development of secondary female sexual characteristics(GO:0046543)	9	9	2	44	4.35	7	30336	0.02	Stat5a,Stat5b	ENSRNOT00000021164,ENSRNOT00000067901,ENSRNOT00000014645,ENSRNOT00000003703,ENSRNOT00000017472,ENSRNOT00000028051,ENSRNOT00000066122	52831378026	8.01529	483.886
positive regulation of natural killer cell differentiation(GO:0032825)	9	9	2	44	4.35	7	30336	0.02	Stat5a,Stat5b	ENSRNOT00000025252,ENSRNOT00000028131,ENSRNOT00000050865,ENSRNOT00000004590,ENSRNOT00000023348,ENSRNOT00000024677,ENSRNOT00000074671	52831378026	8.01529	483.886
response to decreased oxygen levels(GO:0036293)	278	279	4	42	8.7	274	30069	0.9	Ccl2,Stat5b,Ets1,Sod3	ENSRNOT00000066767,ENSRNOT00000015944,ENSRNOT00000025258,ENSRNOT00000015940,ENSRNOT00000026767,ENSRNOT00000019361,ENSRNOT00000025297,ENSRNOT00000019377,ENSRNOT00000057160,ENSRNOT00000022923,ENSRNOT00000043434,ENSRNOT00000066670,ENSRNOT00000019192,ENSRNOT00000025362,ENSRNOT00000026831,ENSRNOT00000037883,ENSRNOT00000064442,ENSRNOT00000014178,ENSRNOT00000019070,ENSRNOT00000022679,ENSRNOT00000058162,…	23467466561	8.2674	2708.72
regulation of leukocyte activation(GO:0002694)	297	301	5	41	10.87	292	30051	0.96	Il18,Ccl2,Stat5a,Stat5b,Ptprc	ENSRNOT00000064505,ENSRNOT00000029719,ENSRNOT00000029771,ENSRNOT00000029778,ENSRNOT00000036040,ENSRNOT00000059403,ENSRNOT00000025252,ENSRNOT00000019396,ENSRNOT00000031914,ENSRNOT00000019377,ENSRNOT00000047291,ENSRNOT00000057151,ENSRNOT00000019192,ENSRNOT00000015918,ENSRNOT00000059509,ENSRNOT00000038938,ENSRNOT00000041234,ENSRNOT00000025354,ENSRNOT00000019299,ENSRNOT00000025342,ENSRNOT00000025388,…	25297632607	8.51191	509.153
peptidyl-tyrosine phosphorylation(GO:0018108)	303	303	5	41	10.87	298	30045	0.98	Fyn,Kitlg,Stat5a,Jak2,Ptprc	ENSRNOT00000064505,ENSRNOT00000047291,ENSRNOT00000047290,ENSRNOT00000064542,ENSRNOT00000041155,ENSRNOT00000059524,ENSRNOT00000025354,ENSRNOT00000025344,ENSRNOT00000025342,ENSRNOT00000019283,ENSRNOT00000048457,ENSRNOT00000019267,ENSRNOT00000037895,ENSRNOT00000030991,ENSRNOT00000025312,ENSRNOT00000030934,ENSRNOT00000014492,ENSRNOT00000021081,ENSRNOT00000019084,ENSRNOT00000065892,ENSRNOT00000014103,…	2509223896	9.35026	554.215
response to oxidative stress(GO:0006979)	305	306	5	41	10.87	300	30043	0.99	Gstp1,Car3,Ets1,Sod3,Jak2	ENSRNOT00000066767,ENSRNOT00000022861,ENSRNOT00000023945,ENSRNOT00000023939,ENSRNOT00000022884,ENSRNOT00000014317,ENSRNOT00000026767,ENSRNOT00000019361,ENSRNOT00000031974,ENSRNOT00000014382,ENSRNOT00000014384,ENSRNOT00000047240,ENSRNOT00000058423,ENSRNOT00000022988,ENSRNOT00000065910,ENSRNOT00000043434,ENSRNOT00000019192,ENSRNOT00000037890,ENSRNOT00000064442,ENSRNOT00000048429,ENSRNOT00000064728,…	25024683388	9.64337	561.382
positive regulation of cellular component movement(GO:0051272)	305	306	5	41	10.87	300	30043	0.99	Ccl2,Stat5b,Ets1,Jak2,Ptprc	ENSRNOT00000023965,ENSRNOT00000022836,ENSRNOT00000030893,ENSRNOT00000023951,ENSRNOT00000023926,ENSRNOT00000015940,ENSRNOT00000025222,ENSRNOT00000019361,ENSRNOT00000043449,ENSRNOT00000066670,ENSRNOT00000059510,ENSRNOT00000025354,ENSRNOT00000025344,ENSRNOT00000019285,ENSRNOT00000019267,ENSRNOT00000019262,ENSRNOT00000037883,ENSRNOT00000014492,ENSRNOT00000021066,ENSRNOT00000037806,ENSRNOT00000058162,…	25024683388	9.64337	561.382
peptidyl-tyrosine modification(GO:0018212)	306	306	5	41	10.87	301	30042	0.99	Fyn,Kitlg,Stat5a,Jak2,Ptprc	ENSRNOT00000064505,ENSRNOT00000047291,ENSRNOT00000047290,ENSRNOT00000064542,ENSRNOT00000041155,ENSRNOT00000059524,ENSRNOT00000025354,ENSRNOT00000025344,ENSRNOT00000025342,ENSRNOT00000019283,ENSRNOT00000048457,ENSRNOT00000019267,ENSRNOT00000037895,ENSRNOT00000030991,ENSRNOT00000025312,ENSRNOT00000030934,ENSRNOT00000014492,ENSRNOT00000021081,ENSRNOT00000019084,ENSRNOT00000065868,ENSRNOT00000065892,…	24991072625	9.79255	5.626
response to platelet-derived growth factor(GO:0036119)	10	10	2	44	4.35	8	30335	0.03	Fyn,Ccl2	ENSRNOT00000021408,ENSRNOT00000056250,ENSRNOT00000021758,ENSRNOT00000014824,ENSRNOT00000012739,ENSRNOT00000006517,ENSRNOT00000068535,ENSRNOT00000018021	51495734453	10.0094	5.626
positive regulation of B cell differentiation(GO:0045579)	10	10	2	44	4.35	8	30335	0.03	Stat5a,Stat5b	ENSRNOT00000065753,ENSRNOT00000048270,ENSRNOT00000016942,ENSRNOT00000033533,ENSRNOT00000051319,ENSRNOT00000051338,ENSRNOT00000067068,ENSRNOT00000044085	51495734453	10.0094	5.626
growth hormone receptor signaling pathway(GO:0060396)	10	10	2	44	4.35	8	30335	0.03	Stat5b,Jak2	ENSRNOT00000026760,ENSRNOT00000021081,ENSRNOT00000025687,ENSRNOT00000011219,ENSRNOT00000011948,ENSRNOT00000046951,ENSRNOT00000047466,ENSRNOT00000034632	51495734453	10.0094	5.626
positive regulation of cell migration(GO:0030335)	294	295	4	42	8.7	290	30053	0.96	Ccl2,Ets1,Jak2,Ptprc	ENSRNOT00000023965,ENSRNOT00000022836,ENSRNOT00000030893,ENSRNOT00000023951,ENSRNOT00000023926,ENSRNOT00000015940,ENSRNOT00000025222,ENSRNOT00000019361,ENSRNOT00000043449,ENSRNOT00000066670,ENSRNOT00000059510,ENSRNOT00000025354,ENSRNOT00000025344,ENSRNOT00000019285,ENSRNOT00000019267,ENSRNOT00000019262,ENSRNOT00000037883,ENSRNOT00000021066,ENSRNOT00000037806,ENSRNOT00000058162,ENSRNOT00000019109,…	22894615884	10.173	3143.52
positive regulation of cell motility(GO:2000147)	299	300	4	42	8.7	295	30048	0.97	Ccl2,Ets1,Jak2,Ptprc	ENSRNOT00000023965,ENSRNOT00000022836,ENSRNOT00000030893,ENSRNOT00000023951,ENSRNOT00000023926,ENSRNOT00000015940,ENSRNOT00000025222,ENSRNOT00000019361,ENSRNOT00000043449,ENSRNOT00000066670,ENSRNOT00000059510,ENSRNOT00000025354,ENSRNOT00000025344,ENSRNOT00000019285,ENSRNOT00000019267,ENSRNOT00000019262,ENSRNOT00000037883,ENSRNOT00000021066,ENSRNOT00000037806,ENSRNOT00000058162,ENSRNOT00000019109,…	22722007685	10.827	3283.35
regulation of innate immune response(GO:0045088)	134	134	3	43	6.52	131	30212	0.43	Stat5a,Stat5b,Serping1	ENSRNOT00000029771,ENSRNOT00000059466,ENSRNOT00000026920,ENSRNOT00000025388,ENSRNOT00000030975,ENSRNOT00000000990,ENSRNOT00000022679,ENSRNOT00000013025,ENSRNOT00000025456,ENSRNOT00000026580,ENSRNOT00000043096,ENSRNOT00000021164,ENSRNOT00000066877,ENSRNOT00000067901,ENSRNOT00000013182,ENSRNOT00000048692,ENSRNOT00000026699,ENSRNOT00000037655,ENSRNOT00000059885,ENSRNOT00000023504,ENSRNOT00000037517,…	27782093252	11.078	332.85
mammary gland development(GO:0030879)	134	134	3	43	6.52	131	30212	0.43	Stat5a,Stat5b,Jak2	ENSRNOT00000064505,ENSRNOT00000066733,ENSRNOT00000015940,ENSRNOT00000019396,ENSRNOT00000025222,ENSRNOT00000064541,ENSRNOT00000043434,ENSRNOT00000019283,ENSRNOT00000019267,ENSRNOT00000026831,ENSRNOT00000037883,ENSRNOT00000021129,ENSRNOT00000030782,ENSRNOT00000021164,ENSRNOT00000021196,ENSRNOT00000067901,ENSRNOT00000019002,ENSRNOT00000026637,ENSRNOT00000030757,ENSRNOT00000022426,ENSRNOT00000009129,…	27782093252	11.078	332.85
positive regulation of defense response(GO:0031349)	165	165	4	42	8.7	161	30182	0.53	Cx3cl1,Stat5a,Stat5b,Jak2	ENSRNOT00000029771,ENSRNOT00000059466,ENSRNOT00000015940,ENSRNOT00000025388,ENSRNOT00000041296,ENSRNOT00000000990,ENSRNOT00000022679,ENSRNOT00000058162,ENSRNOT00000013025,ENSRNOT00000065892,ENSRNOT00000025456,ENSRNOT00000026580,ENSRNOT00000021129,ENSRNOT00000048529,ENSRNOT00000043096,ENSRNOT00000014163,ENSRNOT00000021164,ENSRNOT00000066877,ENSRNOT00000013182,ENSRNOT00000048692,ENSRNOT00000026699,…	2882221377	11.4469	637.898
positive regulation of immune response(GO:0050778)	321	325	5	41	10.87	316	30027	1.04	Fyn,Stat5a,Stat5b,Serping1,Ptprc	ENSRNOT00000022809,ENSRNOT00000029771,ENSRNOT00000059466,ENSRNOT00000036040,ENSRNOT00000059430,ENSRNOT00000022881,ENSRNOT00000059403,ENSRNOT00000015976,ENSRNOT00000047291,ENSRNOT00000041151,ENSRNOT00000057151,ENSRNOT00000015918,ENSRNOT00000038938,ENSRNOT00000025354,ENSRNOT00000025388,ENSRNOT00000041296,ENSRNOT00000000990,ENSRNOT00000064734,ENSRNOT00000022679,ENSRNOT00000059677,ENSRNOT00000013025,…	2449975888	12.2509	649.395
positive regulation of myeloid cell differentiation(GO:0045639)	65	66	3	43	6.52	62	30281	0.2	Kitlg,Stat5a,Ets1	ENSRNOT00000023962,ENSRNOT00000025222,ENSRNOT00000014413,ENSRNOT00000015827,ENSRNOT00000019272,ENSRNOT00000065753,ENSRNOT00000035409,ENSRNOT00000023661,ENSRNOT00000025820,ENSRNOT00000056140,ENSRNOT00000073743,ENSRNOT00000021752,ENSRNOT00000016664,ENSRNOT00000016613,ENSRNOT00000015139,ENSRNOT00000013694,ENSRNOT00000072402,ENSRNOT00000071330,ENSRNOT00000055562,ENSRNOT00000071215,ENSRNOT00000013354,…	352855352	13.2753	686.946
positive regulation of lymphocyte differentiation(GO:0045621)	65	65	3	43	6.52	62	30281	0.2	Stat5a,Stat5b,Ptprc	ENSRNOT00000059403,ENSRNOT00000025252,ENSRNOT00000019396,ENSRNOT00000057151,ENSRNOT00000025354,ENSRNOT00000019299,ENSRNOT00000037883,ENSRNOT00000014151,ENSRNOT00000065753,ENSRNOT00000027811,ENSRNOT00000021285,ENSRNOT00000020337,ENSRNOT00000025878,ENSRNOT00000021694,ENSRNOT00000048270,ENSRNOT00000004032,ENSRNOT00000013732,ENSRNOT00000019880,ENSRNOT00000016942,ENSRNOT00000064863,ENSRNOT00000071515,…	352855352	13.2753	686.946
female pregnancy(GO:0007565)	173	174	4	42	8.7	169	30174	0.56	Ccl2,Stat5a,Stat5b,Ets1	ENSRNOT00000023965,ENSRNOT00000066733,ENSRNOT00000043333,ENSRNOT00000022881,ENSRNOT00000047234,ENSRNOT00000019367,ENSRNOT00000026711,ENSRNOT00000022923,ENSRNOT00000037883,ENSRNOT00000014177,ENSRNOT00000029996,ENSRNOT00000059628,ENSRNOT00000022679,ENSRNOT00000022665,ENSRNOT00000013043,ENSRNOT00000025462,ENSRNOT00000014103,ENSRNOT00000014152,ENSRNOT00000022774,ENSRNOT00000067901,ENSRNOT00000013182,…	28334619333	13.7356	705.165
cellular response to growth hormone stimulus(GO:0071378)	12	12	2	44	4.35	10	30333	0.03	Stat5b,Jak2	ENSRNOT00000026760,ENSRNOT00000021081,ENSRNOT00000025687,ENSRNOT00000020606,ENSRNOT00000011219,ENSRNOT00000010454,ENSRNOT00000011948,ENSRNOT00000046951,ENSRNOT00000047466,ENSRNOT00000034632	49263639614	14.6522	711.998
luteinization(GO:0001553)	12	12	2	44	4.35	10	30333	0.03	Stat5a,Stat5b	ENSRNOT00000019272,ENSRNOT00000027836,ENSRNOT00000012595,ENSRNOT00000017651,ENSRNOT00000009727,ENSRNOT00000003077,ENSRNOT00000002313,ENSRNOT00000065127,ENSRNOT00000023205,ENSRNOT00000001325	49263639614	14.6522	711.998
mucosal-associated lymphoid tissue development(GO:0048537)	12	12	2	44	4.35	10	30333	0.03	Stat5a,Stat5b	ENSRNOT00000059430,ENSRNOT00000026852,ENSRNOT00000014151,ENSRNOT00000023473,ENSRNOT00000056455,ENSRNOT00000005902,ENSRNOT00000054714,ENSRNOT00000009491,ENSRNOT00000074430,ENSRNOT00000047685	49263639614	14.6522	711.998
Peyer's patch development(GO:0048541)	12	12	2	44	4.35	10	30333	0.03	Stat5a,Stat5b	ENSRNOT00000059430,ENSRNOT00000026852,ENSRNOT00000014151,ENSRNOT00000023473,ENSRNOT00000056455,ENSRNOT00000005902,ENSRNOT00000054714,ENSRNOT00000009491,ENSRNOT00000074430,ENSRNOT00000047685	49263639614	14.6522	711.998
positive regulation of nitric-oxide synthase biosynthetic process(GO:0051770)	12	12	2	44	4.35	10	30333	0.03	Ccl2,Jak2	ENSRNOT00000013043,ENSRNOT00000014020,ENSRNOT00000021730,ENSRNOT00000071405,ENSRNOT00000005293,ENSRNOT00000074194,ENSRNOT00000010588,ENSRNOT00000006217,ENSRNOT00000001332,ENSRNOT00000003987	49263639614	14.6522	711.998
development of secondary sexual characteristics(GO:0045136)	12	12	2	44	4.35	10	30333	0.03	Stat5a,Stat5b	ENSRNOT00000021164,ENSRNOT00000067901,ENSRNOT00000022481,ENSRNOT00000028328,ENSRNOT00000014645,ENSRNOT00000003703,ENSRNOT00000017472,ENSRNOT00000028051,ENSRNOT00000010874,ENSRNOT00000066122	49263639614	14.6522	711.998
regulation of natural killer cell differentiation(GO:0032823)	12	12	2	44	4.35	10	30333	0.03	Stat5a,Stat5b	ENSRNOT00000029771,ENSRNOT00000025252,ENSRNOT00000028131,ENSRNOT00000050865,ENSRNOT00000004590,ENSRNOT00000018233,ENSRNOT00000023348,ENSRNOT00000074801,ENSRNOT00000024677,ENSRNOT00000074671	49263639614	14.6522	711.998
cellular response to organonitrogen compound(GO:0071417)	334	334	5	41	10.87	329	30014	1.08	Fyn,Gstp1,Ccl2,Stat5b,Jak2	ENSRNOT00000066767,ENSRNOT00000030893,ENSRNOT00000047210,ENSRNOT00000014309,ENSRNOT00000048371,ENSRNOT00000026760,ENSRNOT00000041119,ENSRNOT00000019361,ENSRNOT00000058429,ENSRNOT00000047314,ENSRNOT00000047387,ENSRNOT00000041296,ENSRNOT00000022627,ENSRNOT00000048606,ENSRNOT00000021081,ENSRNOT00000022679,ENSRNOT00000013025,ENSRNOT00000026586,ENSRNOT00000047053,ENSRNOT00000021114,ENSRNOT00000048521,…	24092273134	14.7423	711.998
regulation of leukocyte differentiation(GO:1902105)	180	180	4	42	8.7	176	30167	0.58	Kitlg,Stat5a,Stat5b,Ptprc	ENSRNOT00000022802,ENSRNOT00000029719,ENSRNOT00000029771,ENSRNOT00000029778,ENSRNOT00000029776,ENSRNOT00000023962,ENSRNOT00000059403,ENSRNOT00000025252,ENSRNOT00000019396,ENSRNOT00000025222,ENSRNOT00000057151,ENSRNOT00000025354,ENSRNOT00000019299,ENSRNOT00000015827,ENSRNOT00000037883,ENSRNOT00000025312,ENSRNOT00000071998,ENSRNOT00000014151,ENSRNOT00000037681,ENSRNOT00000065753,ENSRNOT00000026653,…	27926446385	15.9954	766.837
regulation of leukocyte apoptotic process(GO:2000106)	71	71	3	43	6.52	68	30275	0.22	Kitlg,Stat5a,Serpinb9	ENSRNOT00000029719,ENSRNOT00000023951,ENSRNOT00000066670,ENSRNOT00000025354,ENSRNOT00000025344,ENSRNOT00000019258,ENSRNOT00000025312,ENSRNOT00000041296,ENSRNOT00000019109,ENSRNOT00000014151,ENSRNOT00000021164,ENSRNOT00000014216,ENSRNOT00000048080,ENSRNOT00000023664,ENSRNOT00000021390,ENSRNOT00000023588,ENSRNOT00000025901,ENSRNOT00000021576,ENSRNOT00000022134,ENSRNOT00000023845,ENSRNOT00000056455,…	34359820362	17.2607	817.341
negative regulation of myeloid cell apoptotic process(GO:0033033)	13	13	2	44	4.35	11	30332	0.04	Kitlg,Stat5a	ENSRNOT00000019109,ENSRNOT00000016916,ENSRNOT00000014865,ENSRNOT00000004756,ENSRNOT00000003768,ENSRNOT00000033265,ENSRNOT00000029179,ENSRNOT00000075564,ENSRNOT00000001914,ENSRNOT00000007181,ENSRNOT00000031762	48310208137	17.2996	817.341
leukocyte homeostasis(GO:0001776)	72	72	3	43	6.52	69	30274	0.23	Kitlg,Stat5a,Stat5b	ENSRNOT00000025354,ENSRNOT00000025344,ENSRNOT00000025362,ENSRNOT00000025312,ENSRNOT00000041296,ENSRNOT00000019109,ENSRNOT00000014151,ENSRNOT00000013191,ENSRNOT00000065753,ENSRNOT00000048080,ENSRNOT00000023664,ENSRNOT00000025851,ENSRNOT00000023563,ENSRNOT00000023588,ENSRNOT00000025928,ENSRNOT00000056275,ENSRNOT00000023845,ENSRNOT00000013732,ENSRNOT00000056525,ENSRNOT00000012247,ENSRNOT00000019911,…	34213502057	17.9921	843.946
adaptive immune response based on somatic recombination of immune receptors built from immunoglobulin superfamily domains(GO:0002460)	188	192	4	42	8.7	184	30159	0.61	Il18,Serping1,Serpinb9,Ptprc	ENSRNOT00000022809,ENSRNOT00000022881,ENSRNOT00000064581,ENSRNOT00000041151,ENSRNOT00000057151,ENSRNOT00000041234,ENSRNOT00000025354,ENSRNOT00000025342,ENSRNOT00000019285,ENSRNOT00000025388,ENSRNOT00000025312,ENSRNOT00000041296,ENSRNOT00000000990,ENSRNOT00000064734,ENSRNOT00000048535,ENSRNOT00000014151,ENSRNOT00000043096,ENSRNOT00000036147,ENSRNOT00000013142,ENSRNOT00000041074,ENSRNOT00000025534,…	27479276503	18.8942	879.932
regulation of steroid metabolic process(GO:0019218)	74	74	3	43	6.52	71	30272	0.23	Abcg1,Stat5a,Stat5b	ENSRNOT00000026921,ENSRNOT00000019267,ENSRNOT00000047053,ENSRNOT00000013142,ENSRNOT00000025695,ENSRNOT00000042394,ENSRNOT00000014089,ENSRNOT00000022481,ENSRNOT00000043580,ENSRNOT00000023739,ENSRNOT00000073850,ENSRNOT00000022301,ENSRNOT00000038780,ENSRNOT00000056455,ENSRNOT00000020606,ENSRNOT00000028904,ENSRNOT00000020425,ENSRNOT00000020563,ENSRNOT00000014846,ENSRNOT00000005743,ENSRNOT00000017742,…	33927107678	19.5146	902.379
regulation of interleukin-2 biosynthetic process(GO:0045076)	14	14	2	44	4.35	12	30331	0.04	Stat5a,Stat5b	ENSRNOT00000047291,ENSRNOT00000025456,ENSRNOT00000025901,ENSRNOT00000028965,ENSRNOT00000016717,ENSRNOT00000015641,ENSRNOT00000061583,ENSRNOT00000006308,ENSRNOT00000006113,ENSRNOT00000024494,ENSRNOT00000051382,ENSRNOT00000042681	47439764676	20.1633	91.308
positive regulation of alpha-beta T cell proliferation(GO:0046641)	14	14	2	44	4.35	12	30331	0.04	Il18,Ptprc	ENSRNOT00000047291,ENSRNOT00000013701,ENSRNOT00000015065,ENSRNOT00000016942,ENSRNOT00000005898,ENSRNOT00000000352,ENSRNOT00000002089,ENSRNOT00000004363,ENSRNOT00000012963,ENSRNOT00000023036,ENSRNOT00000003976,ENSRNOT00000003969	47439764676	20.1633	91.308
signal transduction in absence of ligand(GO:0038034)	75	75	3	43	6.52	72	30271	0.24	Fyn,Cx3cl1,Kitlg	ENSRNOT00000023962,ENSRNOT00000041106,ENSRNOT00000025282,ENSRNOT00000019272,ENSRNOT00000025312,ENSRNOT00000041288,ENSRNOT00000022672,ENSRNOT00000022683,ENSRNOT00000014268,ENSRNOT00000058779,ENSRNOT00000038537,ENSRNOT00000022200,ENSRNOT00000043558,ENSRNOT00000025928,ENSRNOT00000037333,ENSRNOT00000038816,ENSRNOT00000064290,ENSRNOT00000027493,ENSRNOT00000015019,ENSRNOT00000020409,ENSRNOT00000027616,…	33786914914	20.3062	91.308
extrinsic apoptotic signaling pathway in absence of ligand(GO:0097192)	75	75	3	43	6.52	72	30271	0.24	Fyn,Cx3cl1,Kitlg	ENSRNOT00000023962,ENSRNOT00000041106,ENSRNOT00000025282,ENSRNOT00000019272,ENSRNOT00000025312,ENSRNOT00000041288,ENSRNOT00000022672,ENSRNOT00000022683,ENSRNOT00000014268,ENSRNOT00000058779,ENSRNOT00000038537,ENSRNOT00000022200,ENSRNOT00000043558,ENSRNOT00000025928,ENSRNOT00000037333,ENSRNOT00000038816,ENSRNOT00000064290,ENSRNOT00000027493,ENSRNOT00000015019,ENSRNOT00000020409,ENSRNOT00000027616,…	33786914914	20.3062	91.308
response to estrogen(GO:0043627)	196	197	4	42	8.7	192	30151	0.63	Gstp1,Gstm2,Stat5b,Ets1	ENSRNOT00000066767,ENSRNOT00000058367,ENSRNOT00000019396,ENSRNOT00000026760,ENSRNOT00000014320,ENSRNOT00000019192,ENSRNOT00000037883,ENSRNOT00000014178,ENSRNOT00000037806,ENSRNOT00000042046,ENSRNOT00000019133,ENSRNOT00000026530,ENSRNOT00000014103,ENSRNOT00000048509,ENSRNOT00000048529,ENSRNOT00000014152,ENSRNOT00000021156,ENSRNOT00000036110,ENSRNOT00000042117,ENSRNOT00000019002,ENSRNOT00000026654,…	27051027399	22.1547	989.374
gonad development(GO:0008406)	198	199	4	42	8.7	194	30149	0.64	Kitlg,Cbr1,Stat5a,Stat5b	ENSRNOT00000022802,ENSRNOT00000023957,ENSRNOT00000014320,ENSRNOT00000019349,ENSRNOT00000029651,ENSRNOT00000022990,ENSRNOT00000025347,ENSRNOT00000025378,ENSRNOT00000019272,ENSRNOT00000038972,ENSRNOT00000022627,ENSRNOT00000021055,ENSRNOT00000022672,ENSRNOT00000022687,ENSRNOT00000013058,ENSRNOT00000025494,ENSRNOT00000025462,ENSRNOT00000014106,ENSRNOT00000021164,ENSRNOT00000066888,ENSRNOT00000022798,…	26946736179	23.0293	1017.07
cellular response to nitrogen compound(GO:1901699)	373	373	5	41	10.87	368	29975	1.21	Fyn,Gstp1,Ccl2,Stat5b,Jak2	ENSRNOT00000066767,ENSRNOT00000030893,ENSRNOT00000047210,ENSRNOT00000014309,ENSRNOT00000048371,ENSRNOT00000026760,ENSRNOT00000041119,ENSRNOT00000019361,ENSRNOT00000058429,ENSRNOT00000043408,ENSRNOT00000047314,ENSRNOT00000014405,ENSRNOT00000047387,ENSRNOT00000041296,ENSRNOT00000058500,ENSRNOT00000022627,ENSRNOT00000048606,ENSRNOT00000064744,ENSRNOT00000021081,ENSRNOT00000022679,ENSRNOT00000013025,…	22959018875	24.5884	1068.77
regulation of T cell differentiation(GO:0045580)	81	81	3	43	6.52	78	30265	0.26	Stat5a,Stat5b,Ptprc	ENSRNOT00000029719,ENSRNOT00000059403,ENSRNOT00000019396,ENSRNOT00000057151,ENSRNOT00000025354,ENSRNOT00000019299,ENSRNOT00000037883,ENSRNOT00000025312,ENSRNOT00000014151,ENSRNOT00000065753,ENSRNOT00000027811,ENSRNOT00000021285,ENSRNOT00000023588,ENSRNOT00000020337,ENSRNOT00000025950,ENSRNOT00000025878,ENSRNOT00000022134,ENSRNOT00000023845,ENSRNOT00000021694,ENSRNOT00000064257,ENSRNOT00000056455,…	32984505546	25.4952	1100.85
positive regulation of cytokine production(GO:0001819)	204	204	4	42	8.7	200	30143	0.66	Cx3cl1,Il18,Ccl2,Jak2	ENSRNOT00000059466,ENSRNOT00000023962,ENSRNOT00000023977,ENSRNOT00000014320,ENSRNOT00000014324,ENSRNOT00000047291,ENSRNOT00000057151,ENSRNOT00000057160,ENSRNOT00000059509,ENSRNOT00000025354,ENSRNOT00000025344,ENSRNOT00000064442,ENSRNOT00000029985,ENSRNOT00000000990,ENSRNOT00000059622,ENSRNOT00000013025,ENSRNOT00000065892,ENSRNOT00000025456,ENSRNOT00000037788,ENSRNOT00000048529,ENSRNOT00000014163,…	2664015379	25.8024	1106.79
B cell differentiation(GO:0030183)	82	82	3	43	6.52	79	30264	0.26	Stat5a,Stat5b,Ptprc	ENSRNOT00000058358,ENSRNOT00000019299,ENSRNOT00000025342,ENSRNOT00000025312,ENSRNOT00000029976,ENSRNOT00000000905,ENSRNOT00000014151,ENSRNOT00000037681,ENSRNOT00000065753,ENSRNOT00000025687,ENSRNOT00000022384,ENSRNOT00000035247,ENSRNOT00000048002,ENSRNOT00000025913,ENSRNOT00000021538,ENSRNOT00000021506,ENSRNOT00000065416,ENSRNOT00000064215,ENSRNOT00000048270,ENSRNOT00000015327,ENSRNOT00000028703,…	32856784868	26.4354	1123.55
interleukin-2 biosynthetic process(GO:0042094)	16	16	2	44	4.35	14	30329	0.05	Stat5a,Stat5b	ENSRNOT00000047291,ENSRNOT00000043498,ENSRNOT00000025456,ENSRNOT00000025901,ENSRNOT00000028965,ENSRNOT00000016717,ENSRNOT00000015641,ENSRNOT00000061583,ENSRNOT00000006308,ENSRNOT00000006113,ENSRNOT00000024494,ENSRNOT00000051382,ENSRNOT00000042681,ENSRNOT00000008222	45897598465	26.5378	1123.55
steroid metabolic process(GO:0008202)	209	209	4	42	8.7	205	30138	0.68	Scd1,Abcg1,Stat5a,Stat5b	ENSRNOT00000048367,ENSRNOT00000026744,ENSRNOT00000022985,ENSRNOT00000026921,ENSRNOT00000026888,ENSRNOT00000026878,ENSRNOT00000019267,ENSRNOT00000064700,ENSRNOT00000026585,ENSRNOT00000026575,ENSRNOT00000047053,ENSRNOT00000000812,ENSRNOT00000067901,ENSRNOT00000013142,ENSRNOT00000037608,ENSRNOT00000014248,ENSRNOT00000023554,ENSRNOT00000027836,ENSRNOT00000035326,ENSRNOT00000038652,ENSRNOT00000027910,…	26391568767	28.2906	1178.68
regulation of B cell activation(GO:0050864)	84	84	3	43	6.52	81	30262	0.27	Stat5a,Stat5b,Ptprc	ENSRNOT00000064505,ENSRNOT00000036040,ENSRNOT00000015918,ENSRNOT00000041234,ENSRNOT00000025354,ENSRNOT00000025342,ENSRNOT00000041296,ENSRNOT00000014151,ENSRNOT00000037681,ENSRNOT00000065753,ENSRNOT00000065615,ENSRNOT00000027813,ENSRNOT00000023473,ENSRNOT00000036301,ENSRNOT00000014020,ENSRNOT00000073875,ENSRNOT00000025928,ENSRNOT00000065416,ENSRNOT00000064257,ENSRNOT00000048270,ENSRNOT00000013701,…	32606110973	28.3824	1178.68
cytokine biosynthetic process(GO:0042089)	84	84	3	43	6.52	81	30262	0.27	Il18,Stat5a,Stat5b	ENSRNOT00000014324,ENSRNOT00000047291,ENSRNOT00000043498,ENSRNOT00000022968,ENSRNOT00000029985,ENSRNOT00000019155,ENSRNOT00000013025,ENSRNOT00000025456,ENSRNOT00000014103,ENSRNOT00000021164,ENSRNOT00000023504,ENSRNOT00000038547,ENSRNOT00000014020,ENSRNOT00000057616,ENSRNOT00000070912,ENSRNOT00000025950,ENSRNOT00000025913,ENSRNOT00000025901,ENSRNOT00000035044,ENSRNOT00000043650,ENSRNOT00000022255,…	32606110973	28.3824	1178.68
adaptive immune response(GO:0002250)	211	215	4	42	8.7	207	30136	0.68	Il18,Serping1,Serpinb9,Ptprc	ENSRNOT00000022809,ENSRNOT00000058358,ENSRNOT00000022881,ENSRNOT00000064581,ENSRNOT00000041151,ENSRNOT00000057151,ENSRNOT00000015918,ENSRNOT00000041234,ENSRNOT00000025354,ENSRNOT00000025342,ENSRNOT00000019285,ENSRNOT00000025388,ENSRNOT00000025312,ENSRNOT00000041296,ENSRNOT00000000990,ENSRNOT00000064734,ENSRNOT00000029976,ENSRNOT00000048535,ENSRNOT00000014151,ENSRNOT00000021129,ENSRNOT00000043096,…	26293816989	29.3325	1205.16
JAK-STAT cascade(GO:0007259)	85	85	3	43	6.52	82	30261	0.27	Stat5a,Stat5b,Jak2	ENSRNOT00000025252,ENSRNOT00000026760,ENSRNOT00000025342,ENSRNOT00000019283,ENSRNOT00000021081,ENSRNOT00000048529,ENSRNOT00000058221,ENSRNOT00000035328,ENSRNOT00000023455,ENSRNOT00000059970,ENSRNOT00000020337,ENSRNOT00000023741,ENSRNOT00000021758,ENSRNOT00000016690,ENSRNOT00000013732,ENSRNOT00000020601,ENSRNOT00000015092,ENSRNOT00000049357,ENSRNOT00000016354,ENSRNOT00000011074,ENSRNOT00000028509,…	32483079594	29.3896	1205.16
leukocyte apoptotic process(GO:0071887)	87	87	3	43	6.52	84	30259	0.28	Kitlg,Stat5a,Serpinb9	ENSRNOT00000029719,ENSRNOT00000023962,ENSRNOT00000023951,ENSRNOT00000019396,ENSRNOT00000059522,ENSRNOT00000066670,ENSRNOT00000015918,ENSRNOT00000025354,ENSRNOT00000025344,ENSRNOT00000019258,ENSRNOT00000025312,ENSRNOT00000041296,ENSRNOT00000019109,ENSRNOT00000014151,ENSRNOT00000021164,ENSRNOT00000014216,ENSRNOT00000048080,ENSRNOT00000023664,ENSRNOT00000021390,ENSRNOT00000023588,ENSRNOT00000025928,…	3224144314	31.4728	1274.55
regulation of cell-cell adhesion(GO:0022407)	87	87	3	43	6.52	84	30259	0.28	Cx3cl1,Ccl2,Jak2	ENSRNOT00000064505,ENSRNOT00000058332,ENSRNOT00000059524,ENSRNOT00000015874,ENSRNOT00000065897,ENSRNOT00000021135,ENSRNOT00000014151,ENSRNOT00000043215,ENSRNOT00000021164,ENSRNOT00000019002,ENSRNOT00000026637,ENSRNOT00000041080,ENSRNOT00000009000,ENSRNOT00000025858,ENSRNOT00000064091,ENSRNOT00000025901,ENSRNOT00000022255,ENSRNOT00000013694,ENSRNOT00000012187,ENSRNOT00000056354,ENSRNOT00000028904,…	3224144314	31.4728	1274.55
cytokine metabolic process(GO:0042107)	90	90	3	43	6.52	87	30256	0.29	Il18,Stat5a,Stat5b	ENSRNOT00000014324,ENSRNOT00000047291,ENSRNOT00000043498,ENSRNOT00000022968,ENSRNOT00000029985,ENSRNOT00000019155,ENSRNOT00000013025,ENSRNOT00000025456,ENSRNOT00000014103,ENSRNOT00000021164,ENSRNOT00000049193,ENSRNOT00000023504,ENSRNOT00000038547,ENSRNOT00000014020,ENSRNOT00000057616,ENSRNOT00000070912,ENSRNOT00000025950,ENSRNOT00000025913,ENSRNOT00000025901,ENSRNOT00000035044,ENSRNOT00000043650,…	31889538452	34.7725	1399.49
female gonad development(GO:0008585)	92	93	3	43	6.52	89	30254	0.29	Cbr1,Stat5a,Stat5b	ENSRNOT00000022802,ENSRNOT00000023957,ENSRNOT00000029651,ENSRNOT00000019272,ENSRNOT00000038972,ENSRNOT00000022672,ENSRNOT00000013058,ENSRNOT00000014106,ENSRNOT00000026637,ENSRNOT00000013105,ENSRNOT00000027836,ENSRNOT00000021366,ENSRNOT00000064159,ENSRNOT00000014093,ENSRNOT00000020322,ENSRNOT00000022481,ENSRNOT00000043554,ENSRNOT00000043602,ENSRNOT00000016669,ENSRNOT00000013873,ENSRNOT00000071405,…	31661594894	37.0914	1481.03
positive regulation of natural killer cell mediated immunity(GO:0002717)	19	19	2	44	4.35	17	30326	0.06	Stat5a,Stat5b	ENSRNOT00000025388,ENSRNOT00000000990,ENSRNOT00000026580,ENSRNOT00000043096,ENSRNOT00000048692,ENSRNOT00000058547,ENSRNOT00000028965,ENSRNOT00000005898,ENSRNOT00000010792,ENSRNOT00000012886,ENSRNOT00000012831,ENSRNOT00000010669,ENSRNOT00000001139,ENSRNOT00000023348,ENSRNOT00000052392,ENSRNOT00000059156,ENSRNOT00000008444	43955049119	37.7071	1481.03
positive regulation of natural killer cell mediated cytotoxicity(GO:0045954)	19	19	2	44	4.35	17	30326	0.06	Stat5a,Stat5b	ENSRNOT00000025388,ENSRNOT00000000990,ENSRNOT00000026580,ENSRNOT00000043096,ENSRNOT00000048692,ENSRNOT00000058547,ENSRNOT00000028965,ENSRNOT00000005898,ENSRNOT00000010792,ENSRNOT00000012886,ENSRNOT00000012831,ENSRNOT00000010669,ENSRNOT00000001139,ENSRNOT00000023348,ENSRNOT00000052392,ENSRNOT00000059156,ENSRNOT00000008444	43955049119	37.7071	1481.03
response to growth hormone(GO:0060416)	19	19	2	44	4.35	17	30326	0.06	Stat5b,Jak2	ENSRNOT00000026760,ENSRNOT00000021081,ENSRNOT00000037806,ENSRNOT00000019023,ENSRNOT00000025687,ENSRNOT00000020606,ENSRNOT00000012075,ENSRNOT00000011219,ENSRNOT00000003611,ENSRNOT00000003586,ENSRNOT00000010454,ENSRNOT00000002366,ENSRNOT00000011948,ENSRNOT00000046951,ENSRNOT00000047466,ENSRNOT00000033749,ENSRNOT00000034632	43955049119	37.7071	1481.03
positive regulation of lymphocyte mediated immunity(GO:0002708)	94	94	3	43	6.52	91	30252	0.3	Stat5a,Stat5b,Ptprc	ENSRNOT00000022809,ENSRNOT00000022881,ENSRNOT00000041151,ENSRNOT00000025388,ENSRNOT00000000990,ENSRNOT00000064734,ENSRNOT00000026580,ENSRNOT00000048535,ENSRNOT00000043096,ENSRNOT00000036147,ENSRNOT00000048692,ENSRNOT00000041074,ENSRNOT00000021285,ENSRNOT00000038660,ENSRNOT00000038626,ENSRNOT00000048076,ENSRNOT00000035286,ENSRNOT00000070903,ENSRNOT00000058547,ENSRNOT00000038820,ENSRNOT00000038725,…	31438702434	39.5077	1542.46
development of primary sexual characteristics(GO:0045137)	231	232	4	42	8.7	227	30116	0.75	Kitlg,Cbr1,Stat5a,Stat5b	ENSRNOT00000022802,ENSRNOT00000023957,ENSRNOT00000014320,ENSRNOT00000019349,ENSRNOT00000029651,ENSRNOT00000022990,ENSRNOT00000025347,ENSRNOT00000025378,ENSRNOT00000019272,ENSRNOT00000038972,ENSRNOT00000022627,ENSRNOT00000021055,ENSRNOT00000022672,ENSRNOT00000022687,ENSRNOT00000013058,ENSRNOT00000025494,ENSRNOT00000025462,ENSRNOT00000014106,ENSRNOT00000036193,ENSRNOT00000021164,ENSRNOT00000066888,…	25364865963	41.3219	1595.93
macrophage chemotaxis(GO:0048246)	20	20	2	44	4.35	18	30325	0.06	Cx3cl1,Ccl2	ENSRNOT00000000893,ENSRNOT00000037685,ENSRNOT00000014216,ENSRNOT00000025534,ENSRNOT00000027976,ENSRNOT00000015139,ENSRNOT00000012216,ENSRNOT00000014747,ENSRNOT00000012569,ENSRNOT00000049832,ENSRNOT00000014865,ENSRNOT00000025019,ENSRNOT00000005035,ENSRNOT00000017127,ENSRNOT00000030007,ENSRNOT00000030036,ENSRNOT00000045099,ENSRNOT00000033918	43383135226	41.8564	1595.93
natural killer cell differentiation(GO:0001779)	20	20	2	44	4.35	18	30325	0.06	Stat5a,Stat5b	ENSRNOT00000029771,ENSRNOT00000025252,ENSRNOT00000029799,ENSRNOT00000023473,ENSRNOT00000036556,ENSRNOT00000026148,ENSRNOT00000005902,ENSRNOT00000028131,ENSRNOT00000050865,ENSRNOT00000007656,ENSRNOT00000004590,ENSRNOT00000009491,ENSRNOT00000018233,ENSRNOT00000023348,ENSRNOT00000074801,ENSRNOT00000023419,ENSRNOT00000024677,ENSRNOT00000074671	43383135226	41.8564	1595.93
regulation of alpha-beta T cell proliferation(GO:0046640)	20	20	2	44	4.35	18	30325	0.06	Il18,Ptprc	ENSRNOT00000047291,ENSRNOT00000013701,ENSRNOT00000015065,ENSRNOT00000057752,ENSRNOT00000016942,ENSRNOT00000005898,ENSRNOT00000000352,ENSRNOT00000002089,ENSRNOT00000004363,ENSRNOT00000012963,ENSRNOT00000018494,ENSRNOT00000010968,ENSRNOT00000024411,ENSRNOT00000002719,ENSRNOT00000050092,ENSRNOT00000023036,ENSRNOT00000003976,ENSRNOT00000003969	43383135226	41.8564	1595.93
regulation of epithelial cell differentiation(GO:0030856)	97	97	3	43	6.52	94	30249	0.31	Kitlg,Stat5a,Stat5b	ENSRNOT00000057045,ENSRNOT00000047388,ENSRNOT00000041288,ENSRNOT00000019174,ENSRNOT00000036193,ENSRNOT00000067901,ENSRNOT00000037665,ENSRNOT00000025645,ENSRNOT00000059970,ENSRNOT00000022507,ENSRNOT00000065553,ENSRNOT00000023762,ENSRNOT00000064229,ENSRNOT00000038703,ENSRNOT00000020117,ENSRNOT00000049481,ENSRNOT00000026016,ENSRNOT00000071436,ENSRNOT00000004263,ENSRNOT00000004231,ENSRNOT00000019934,…	31113357958	43.3184	1642.07
regulation of natural killer cell mediated immunity(GO:0002715)	21	21	2	44	4.35	19	30324	0.06	Stat5a,Stat5b	ENSRNOT00000025388,ENSRNOT00000000990,ENSRNOT00000026580,ENSRNOT00000043096,ENSRNOT00000048692,ENSRNOT00000058547,ENSRNOT00000028965,ENSRNOT00000026207,ENSRNOT00000005898,ENSRNOT00000010792,ENSRNOT00000012886,ENSRNOT00000012831,ENSRNOT00000010669,ENSRNOT00000001139,ENSRNOT00000023348,ENSRNOT00000052392,ENSRNOT00000041590,ENSRNOT00000059156,ENSRNOT00000008444	42842133247	46.2177	1731.84
regulation of natural killer cell mediated cytotoxicity(GO:0042269)	21	21	2	44	4.35	19	30324	0.06	Stat5a,Stat5b	ENSRNOT00000025388,ENSRNOT00000000990,ENSRNOT00000026580,ENSRNOT00000043096,ENSRNOT00000048692,ENSRNOT00000058547,ENSRNOT00000028965,ENSRNOT00000026207,ENSRNOT00000005898,ENSRNOT00000010792,ENSRNOT00000012886,ENSRNOT00000012831,ENSRNOT00000010669,ENSRNOT00000001139,ENSRNOT00000023348,ENSRNOT00000052392,ENSRNOT00000041590,ENSRNOT00000059156,ENSRNOT00000008444	42842133247	46.2177	1731.84
regulation of immune response(GO:0050776)	435	439	5	41	10.87	430	29913	1.42	Fyn,Stat5a,Stat5b,Serping1,Ptprc	ENSRNOT00000022809,ENSRNOT00000029771,ENSRNOT00000059466,ENSRNOT00000036040,ENSRNOT00000059430,ENSRNOT00000022881,ENSRNOT00000057078,ENSRNOT00000059403,ENSRNOT00000015946,ENSRNOT00000015976,ENSRNOT00000047291,ENSRNOT00000041151,ENSRNOT00000057151,ENSRNOT00000026920,ENSRNOT00000019192,ENSRNOT00000015918,ENSRNOT00000038938,ENSRNOT00000041234,ENSRNOT00000025354,ENSRNOT00000047349,ENSRNOT00000019299,…	21381290845	49.6687	1850.51
humoral immune response mediated by circulating immunoglobulin(GO:0002455)	22	22	2	44	4.35	20	30323	0.07	Serping1,Ptprc	ENSRNOT00000025534,ENSRNOT00000037517,ENSRNOT00000025913,ENSRNOT00000065416,ENSRNOT00000015723,ENSRNOT00000005314,ENSRNOT00000017385,ENSRNOT00000010100,ENSRNOT00000005505,ENSRNOT00000000058,ENSRNOT00000001111,ENSRNOT00000001110,ENSRNOT00000072188,ENSRNOT00000017065,ENSRNOT00000065103,ENSRNOT00000024710,ENSRNOT00000001332,ENSRNOT00000001952,ENSRNOT00000059156,ENSRNOT00000034706	42328870525	50.7905	1860.42
regulation of myeloid cell apoptotic process(GO:0033032)	22	22	2	44	4.35	20	30323	0.07	Kitlg,Stat5a	ENSRNOT00000041296,ENSRNOT00000019109,ENSRNOT00000023664,ENSRNOT00000016916,ENSRNOT00000014865,ENSRNOT00000019531,ENSRNOT00000012340,ENSRNOT00000004756,ENSRNOT00000000427,ENSRNOT00000003768,ENSRNOT00000033265,ENSRNOT00000032249,ENSRNOT00000028143,ENSRNOT00000076710,ENSRNOT00000002492,ENSRNOT00000029179,ENSRNOT00000075564,ENSRNOT00000001914,ENSRNOT00000007181,ENSRNOT00000031762	42328870525	50.7905	1860.42
lymphocyte chemotaxis(GO:0048247)	22	22	2	44	4.35	20	30323	0.07	Cx3cl1,Ccl2	ENSRNOT00000021066,ENSRNOT00000021164,ENSRNOT00000015139,ENSRNOT00000020578,ENSRNOT00000014865,ENSRNOT00000010183,ENSRNOT00000039383,ENSRNOT00000004406,ENSRNOT00000010648,ENSRNOT00000000256,ENSRNOT00000003075,ENSRNOT00000017127,ENSRNOT00000024369,ENSRNOT00000030007,ENSRNOT00000030036,ENSRNOT00000024677,ENSRNOT00000032926,ENSRNOT00000031667,ENSRNOT00000074247,ENSRNOT00000003976	42328870525	50.7905	1860.42
acute inflammatory response(GO:0002526)	104	104	3	43	6.52	101	30242	0.33	Stat5b,Serping1,Serpinb9	ENSRNOT00000026760,ENSRNOT00000031914,ENSRNOT00000019346,ENSRNOT00000019377,ENSRNOT00000057151,ENSRNOT00000058422,ENSRNOT00000015836,ENSRNOT00000019109,ENSRNOT00000021129,ENSRNOT00000014163,ENSRNOT00000014271,ENSRNOT00000020197,ENSRNOT00000037517,ENSRNOT00000023657,ENSRNOT00000014034,ENSRNOT00000021694,ENSRNOT00000022233,ENSRNOT00000013732,ENSRNOT00000012137,ENSRNOT00000071416,ENSRNOT00000014981,…	30392786218	53.1083	1934.45
regulation of lymphocyte differentiation(GO:0045619)	105	105	3	43	6.52	102	30241	0.34	Stat5a,Stat5b,Ptprc	ENSRNOT00000029719,ENSRNOT00000029771,ENSRNOT00000029778,ENSRNOT00000059403,ENSRNOT00000025252,ENSRNOT00000019396,ENSRNOT00000057151,ENSRNOT00000025354,ENSRNOT00000019299,ENSRNOT00000037883,ENSRNOT00000025312,ENSRNOT00000014151,ENSRNOT00000037681,ENSRNOT00000065753,ENSRNOT00000027811,ENSRNOT00000021285,ENSRNOT00000023588,ENSRNOT00000020337,ENSRNOT00000025950,ENSRNOT00000025928,ENSRNOT00000025878,…	30293932582	54.6126	1978.19
alpha-beta T cell proliferation(GO:0046633)	23	23	2	44	4.35	21	30322	0.07	Il18,Ptprc	ENSRNOT00000047291,ENSRNOT00000059810,ENSRNOT00000013701,ENSRNOT00000015065,ENSRNOT00000057752,ENSRNOT00000016942,ENSRNOT00000005898,ENSRNOT00000000352,ENSRNOT00000002089,ENSRNOT00000044487,ENSRNOT00000004363,ENSRNOT00000012963,ENSRNOT00000018494,ENSRNOT00000004590,ENSRNOT00000010968,ENSRNOT00000024411,ENSRNOT00000002719,ENSRNOT00000050092,ENSRNOT00000023036,ENSRNOT00000003976,ENSRNOT00000003969	41840639096	55.5741	200.19
fatty acid metabolic process(GO:0006631)	253	253	4	42	8.7	249	30094	0.82	Scd1,Scd4,Ech1,Stat5b	ENSRNOT00000022879,ENSRNOT00000015961,ENSRNOT00000019361,ENSRNOT00000047296,ENSRNOT00000019302,ENSRNOT00000041140,ENSRNOT00000025354,ENSRNOT00000025344,ENSRNOT00000014415,ENSRNOT00000026862,ENSRNOT00000015870,ENSRNOT00000021064,ENSRNOT00000013025,ENSRNOT00000026588,ENSRNOT00000025446,ENSRNOT00000026575,ENSRNOT00000047053,ENSRNOT00000048529,ENSRNOT00000014155,ENSRNOT00000014167,ENSRNOT00000022716,…	24432529417	58.1681	2083.83
sex differentiation(GO:0007548)	254	255	4	42	8.7	250	30093	0.82	Kitlg,Cbr1,Stat5a,Stat5b	ENSRNOT00000022802,ENSRNOT00000023957,ENSRNOT00000014320,ENSRNOT00000019349,ENSRNOT00000029651,ENSRNOT00000022990,ENSRNOT00000025347,ENSRNOT00000025378,ENSRNOT00000019272,ENSRNOT00000038972,ENSRNOT00000022627,ENSRNOT00000021055,ENSRNOT00000022672,ENSRNOT00000022687,ENSRNOT00000013058,ENSRNOT00000025494,ENSRNOT00000025462,ENSRNOT00000014106,ENSRNOT00000036193,ENSRNOT00000021164,ENSRNOT00000021181,…	24392116905	59.0338	2103.28
cellular response to dexamethasone stimulus(GO:0071549)	25	25	2	44	4.35	23	30320	0.08	Ccl2,Fbxo32	ENSRNOT00000014178,ENSRNOT00000038532,ENSRNOT00000025763,ENSRNOT00000013732,ENSRNOT00000020606,ENSRNOT00000012075,ENSRNOT00000016953,ENSRNOT00000011166,ENSRNOT00000017911,ENSRNOT00000038093,ENSRNOT00000017972,ENSRNOT00000015692,ENSRNOT00000006979,ENSRNOT00000028051,ENSRNOT00000004313,ENSRNOT00000040829,ENSRNOT00000009546,ENSRNOT00000000206,ENSRNOT00000042790,ENSRNOT00000006087,ENSRNOT00000024328,…	40930261705	65.7713	2317.99
myeloid cell apoptotic process(GO:0033028)	25	25	2	44	4.35	23	30320	0.08	Kitlg,Stat5a	ENSRNOT00000041296,ENSRNOT00000019109,ENSRNOT00000023664,ENSRNOT00000013732,ENSRNOT00000016916,ENSRNOT00000014865,ENSRNOT00000019531,ENSRNOT00000012340,ENSRNOT00000004756,ENSRNOT00000000427,ENSRNOT00000003768,ENSRNOT00000033265,ENSRNOT00000032249,ENSRNOT00000028143,ENSRNOT00000009919,ENSRNOT00000006355,ENSRNOT00000076710,ENSRNOT00000002492,ENSRNOT00000029179,ENSRNOT00000075564,ENSRNOT00000001914,…	40930261705	65.7713	2317.99
development of primary female sexual characteristics(GO:0046545)	113	114	3	43	6.52	110	30233	0.36	Cbr1,Stat5a,Stat5b	ENSRNOT00000022802,ENSRNOT00000023957,ENSRNOT00000029651,ENSRNOT00000019272,ENSRNOT00000038972,ENSRNOT00000021055,ENSRNOT00000022672,ENSRNOT00000013058,ENSRNOT00000014106,ENSRNOT00000036193,ENSRNOT00000021164,ENSRNOT00000026637,ENSRNOT00000013105,ENSRNOT00000027836,ENSRNOT00000021366,ENSRNOT00000064159,ENSRNOT00000043851,ENSRNOT00000014093,ENSRNOT00000020322,ENSRNOT00000022481,ENSRNOT00000043554,…	29536211292	67.6364	2370.91
cellular response to epidermal growth factor stimulus(GO:0071364)	26	26	2	44	4.35	24	30319	0.08	Gstp1,Stat5b	ENSRNOT00000048371,ENSRNOT00000036217,ENSRNOT00000066901,ENSRNOT00000066877,ENSRNOT00000067901,ENSRNOT00000027868,ENSRNOT00000021432,ENSRNOT00000043580,ENSRNOT00000022276,ENSRNOT00000071485,ENSRNOT00000025149,ENSRNOT00000013608,ENSRNOT00000073049,ENSRNOT00000005311,ENSRNOT00000003511,ENSRNOT00000040840,ENSRNOT00000073579,ENSRNOT00000039709,ENSRNOT00000006087,ENSRNOT00000018021,ENSRNOT00000031164,…	4050433574	71.1836	2468.71
regulation of humoral immune response(GO:0002920)	26	26	2	44	4.35	24	30319	0.08	Serping1,Ptprc	ENSRNOT00000057151,ENSRNOT00000038938,ENSRNOT00000014163,ENSRNOT00000066834,ENSRNOT00000013182,ENSRNOT00000037517,ENSRNOT00000065416,ENSRNOT00000056525,ENSRNOT00000017749,ENSRNOT00000073042,ENSRNOT00000005284,ENSRNOT00000005505,ENSRNOT00000060111,ENSRNOT00000033533,ENSRNOT00000001111,ENSRNOT00000001110,ENSRNOT00000072188,ENSRNOT00000033112,ENSRNOT00000002512,ENSRNOT00000065103,ENSRNOT00000067085,…	4050433574	71.1836	2468.71
rhythmic process(GO:0048511)	269	271	4	42	8.7	265	30078	0.87	Cbr1,Stat5a,Stat5b,Ets1	ENSRNOT00000022802,ENSRNOT00000036034,ENSRNOT00000022898,ENSRNOT00000023957,ENSRNOT00000025282,ENSRNOT00000014348,ENSRNOT00000047241,ENSRNOT00000057136,ENSRNOT00000029660,ENSRNOT00000029651,ENSRNOT00000059571,ENSRNOT00000043434,ENSRNOT00000048490,ENSRNOT00000015824,ENSRNOT00000019272,ENSRNOT00000038972,ENSRNOT00000037806,ENSRNOT00000022672,ENSRNOT00000013043,ENSRNOT00000013058,ENSRNOT00000025493,…	23804442033	73.1447	2510.02
female sex differentiation(GO:0046660)	118	119	3	43	6.52	115	30228	0.38	Cbr1,Stat5a,Stat5b	ENSRNOT00000022802,ENSRNOT00000023957,ENSRNOT00000029651,ENSRNOT00000019272,ENSRNOT00000038972,ENSRNOT00000021055,ENSRNOT00000022672,ENSRNOT00000013058,ENSRNOT00000014106,ENSRNOT00000036193,ENSRNOT00000021164,ENSRNOT00000067901,ENSRNOT00000026637,ENSRNOT00000013105,ENSRNOT00000027836,ENSRNOT00000021366,ENSRNOT00000064159,ENSRNOT00000043851,ENSRNOT00000014093,ENSRNOT00000020322,ENSRNOT00000022481,…	29090039708	76.6996	2618.23
apoptotic signaling pathway(GO:0097190)	481	481	5	41	10.87	476	29867	1.57	Fyn,Cx3cl1,Kitlg,Jak2,Ptprc	ENSRNOT00000029778,ENSRNOT00000023962,ENSRNOT00000057096,ENSRNOT00000019392,ENSRNOT00000041106,ENSRNOT00000025228,ENSRNOT00000025282,ENSRNOT00000064581,ENSRNOT00000014382,ENSRNOT00000047291,ENSRNOT00000030837,ENSRNOT00000066657,ENSRNOT00000064401,ENSRNOT00000059599,ENSRNOT00000043434,ENSRNOT00000066670,ENSRNOT00000019192,ENSRNOT00000014439,ENSRNOT00000025354,ENSRNOT00000048490,ENSRNOT00000025344,…	20349574624	78.1467	264.64
reproductive structure development(GO:0048608)	274	275	4	42	8.7	270	30073	0.89	Kitlg,Cbr1,Stat5a,Stat5b	ENSRNOT00000022802,ENSRNOT00000023957,ENSRNOT00000014320,ENSRNOT00000019349,ENSRNOT00000029651,ENSRNOT00000022990,ENSRNOT00000025347,ENSRNOT00000025378,ENSRNOT00000019272,ENSRNOT00000019267,ENSRNOT00000038972,ENSRNOT00000014405,ENSRNOT00000022627,ENSRNOT00000021055,ENSRNOT00000022672,ENSRNOT00000022687,ENSRNOT00000013058,ENSRNOT00000025494,ENSRNOT00000025462,ENSRNOT00000014106,ENSRNOT00000036193,…	23615858221	78.3367	264.64
response to hypoxia(GO:0001666)	275	276	4	42	8.7	271	30072	0.89	Ccl2,Stat5b,Ets1,Sod3	ENSRNOT00000066767,ENSRNOT00000015944,ENSRNOT00000025258,ENSRNOT00000015940,ENSRNOT00000026767,ENSRNOT00000019361,ENSRNOT00000025297,ENSRNOT00000019377,ENSRNOT00000057160,ENSRNOT00000022923,ENSRNOT00000043434,ENSRNOT00000066670,ENSRNOT00000019192,ENSRNOT00000025362,ENSRNOT00000026831,ENSRNOT00000037883,ENSRNOT00000064442,ENSRNOT00000014178,ENSRNOT00000019070,ENSRNOT00000022679,ENSRNOT00000058162,…	23578557072	79.4056	2668.68
reproductive system development(GO:0061458)	277	278	4	42	8.7	273	30070	0.9	Kitlg,Cbr1,Stat5a,Stat5b	ENSRNOT00000022802,ENSRNOT00000023957,ENSRNOT00000014320,ENSRNOT00000019349,ENSRNOT00000029651,ENSRNOT00000022990,ENSRNOT00000025347,ENSRNOT00000025378,ENSRNOT00000019272,ENSRNOT00000019267,ENSRNOT00000038972,ENSRNOT00000014405,ENSRNOT00000022627,ENSRNOT00000021055,ENSRNOT00000022672,ENSRNOT00000022687,ENSRNOT00000013058,ENSRNOT00000025494,ENSRNOT00000025462,ENSRNOT00000014106,ENSRNOT00000036193,…	23504362236	81.5742	2708.72
response to dexamethasone(GO:0071548)	28	28	2	44	4.35	26	30317	0.09	Ccl2,Fbxo32	ENSRNOT00000019361,ENSRNOT00000014178,ENSRNOT00000019023,ENSRNOT00000038532,ENSRNOT00000025763,ENSRNOT00000013732,ENSRNOT00000020606,ENSRNOT00000012075,ENSRNOT00000016953,ENSRNOT00000011166,ENSRNOT00000017911,ENSRNOT00000038093,ENSRNOT00000017972,ENSRNOT00000015692,ENSRNOT00000006979,ENSRNOT00000028051,ENSRNOT00000004313,ENSRNOT00000040829,ENSRNOT00000009546,ENSRNOT00000000206,ENSRNOT00000042790,…	39703248989	82.6326	2708.72
natural killer cell mediated immunity(GO:0002228)	28	28	2	44	4.35	26	30317	0.09	Stat5a,Stat5b	ENSRNOT00000025388,ENSRNOT00000000990,ENSRNOT00000026580,ENSRNOT00000043096,ENSRNOT00000048692,ENSRNOT00000058547,ENSRNOT00000065416,ENSRNOT00000028965,ENSRNOT00000028703,ENSRNOT00000026207,ENSRNOT00000005898,ENSRNOT00000017270,ENSRNOT00000010012,ENSRNOT00000010466,ENSRNOT00000010792,ENSRNOT00000012886,ENSRNOT00000012831,ENSRNOT00000010669,ENSRNOT00000001139,ENSRNOT00000023348,ENSRNOT00000023132,…	39703248989	82.6326	2708.72
natural killer cell mediated cytotoxicity(GO:0042267)	28	28	2	44	4.35	26	30317	0.09	Stat5a,Stat5b	ENSRNOT00000025388,ENSRNOT00000000990,ENSRNOT00000026580,ENSRNOT00000043096,ENSRNOT00000048692,ENSRNOT00000058547,ENSRNOT00000065416,ENSRNOT00000028965,ENSRNOT00000028703,ENSRNOT00000026207,ENSRNOT00000005898,ENSRNOT00000017270,ENSRNOT00000010012,ENSRNOT00000010466,ENSRNOT00000010792,ENSRNOT00000012886,ENSRNOT00000012831,ENSRNOT00000010669,ENSRNOT00000001139,ENSRNOT00000023348,ENSRNOT00000023132,…	39703248989	82.6326	2708.72
cellular response to lipopolysaccharide(GO:0071222)	122	122	3	43	6.52	119	30224	0.39	Gstp1,Il18,Ccl2	ENSRNOT00000059466,ENSRNOT00000023977,ENSRNOT00000025258,ENSRNOT00000026778,ENSRNOT00000041296,ENSRNOT00000013058,ENSRNOT00000019155,ENSRNOT00000021164,ENSRNOT00000066877,ENSRNOT00000029819,ENSRNOT00000013182,ENSRNOT00000026699,ENSRNOT00000059993,ENSRNOT00000014089,ENSRNOT00000014020,ENSRNOT00000022478,ENSRNOT00000023741,ENSRNOT00000064276,ENSRNOT00000048270,ENSRNOT00000021742,ENSRNOT00000021730,…	28746802696	84.4809	2754.08
response to estradiol(GO:0032355)	123	124	3	43	6.52	120	30223	0.4	Gstp1,Stat5b,Ets1	ENSRNOT00000026760,ENSRNOT00000042046,ENSRNOT00000048509,ENSRNOT00000048529,ENSRNOT00000014152,ENSRNOT00000021156,ENSRNOT00000042117,ENSRNOT00000019002,ENSRNOT00000043851,ENSRNOT00000073970,ENSRNOT00000070832,ENSRNOT00000023664,ENSRNOT00000014095,ENSRNOT00000070865,ENSRNOT00000073850,ENSRNOT00000048109,ENSRNOT00000021630,ENSRNOT00000021653,ENSRNOT00000037120,ENSRNOT00000021757,ENSRNOT00000056457,…	28662789331	86.5016	2792.03
regulation of lymphocyte mediated immunity(GO:0002706)	123	127	3	43	6.52	120	30223	0.4	Stat5a,Stat5b,Ptprc	ENSRNOT00000022809,ENSRNOT00000022881,ENSRNOT00000041151,ENSRNOT00000041234,ENSRNOT00000025342,ENSRNOT00000025388,ENSRNOT00000000990,ENSRNOT00000064734,ENSRNOT00000026580,ENSRNOT00000048535,ENSRNOT00000043096,ENSRNOT00000036147,ENSRNOT00000048692,ENSRNOT00000041074,ENSRNOT00000021285,ENSRNOT00000038660,ENSRNOT00000038626,ENSRNOT00000048076,ENSRNOT00000035286,ENSRNOT00000070903,ENSRNOT00000058547,…	28662789331	86.5016	2792.03
negative regulation of signal transduction in absence of ligand(GO:1901099)	29	29	2	44	4.35	27	30316	0.09	Fyn,Cx3cl1	ENSRNOT00000023962,ENSRNOT00000041288,ENSRNOT00000022683,ENSRNOT00000014268,ENSRNOT00000038537,ENSRNOT00000043558,ENSRNOT00000027493,ENSRNOT00000016485,ENSRNOT00000064946,ENSRNOT00000012409,ENSRNOT00000025019,ENSRNOT00000013604,ENSRNOT00000004799,ENSRNOT00000073049,ENSRNOT00000032333,ENSRNOT00000003768,ENSRNOT00000073271,ENSRNOT00000006308,ENSRNOT00000072210,ENSRNOT00000001110,ENSRNOT00000051558,…	39325515856	88.6681	2820.08
regulation of interleukin-1 beta production(GO:0032651)	29	29	2	44	4.35	27	30316	0.09	Gstp1,Jak2	ENSRNOT00000029985,ENSRNOT00000014103,ENSRNOT00000014163,ENSRNOT00000021164,ENSRNOT00000026699,ENSRNOT00000037655,ENSRNOT00000015139,ENSRNOT00000061973,ENSRNOT00000004280,ENSRNOT00000011073,ENSRNOT00000013577,ENSRNOT00000026207,ENSRNOT00000019473,ENSRNOT00000017305,ENSRNOT00000032163,ENSRNOT00000075291,ENSRNOT00000009993,ENSRNOT00000009919,ENSRNOT00000051883,ENSRNOT00000039730,ENSRNOT00000065103,…	39325515856	88.6681	2820.08
negative regulation of extrinsic apoptotic signaling pathway in absence of ligand(GO:2001240)	29	29	2	44	4.35	27	30316	0.09	Fyn,Cx3cl1	ENSRNOT00000023962,ENSRNOT00000041288,ENSRNOT00000022683,ENSRNOT00000014268,ENSRNOT00000038537,ENSRNOT00000043558,ENSRNOT00000027493,ENSRNOT00000016485,ENSRNOT00000064946,ENSRNOT00000012409,ENSRNOT00000025019,ENSRNOT00000013604,ENSRNOT00000004799,ENSRNOT00000073049,ENSRNOT00000032333,ENSRNOT00000003768,ENSRNOT00000073271,ENSRNOT00000006308,ENSRNOT00000072210,ENSRNOT00000001110,ENSRNOT00000051558,…	39325515856	88.6681	2820.08
gland development(GO:0048732)	287	288	4	42	8.7	283	30060	0.93	Stat5a,Stat5b,Ets1,Jak2	ENSRNOT00000064505,ENSRNOT00000066733,ENSRNOT00000036034,ENSRNOT00000023957,ENSRNOT00000023939,ENSRNOT00000015940,ENSRNOT00000019396,ENSRNOT00000025222,ENSRNOT00000064541,ENSRNOT00000022951,ENSRNOT00000043434,ENSRNOT00000019283,ENSRNOT00000019267,ENSRNOT00000026831,ENSRNOT00000037883,ENSRNOT00000014492,ENSRNOT00000000905,ENSRNOT00000022631,ENSRNOT00000021129,ENSRNOT00000021113,ENSRNOT00000030782,…	23141285085	93.0496	2945.07
cellular response to molecule of bacterial origin(GO:0071219)	127	127	3	43	6.52	124	30219	0.41	Gstp1,Il18,Ccl2	ENSRNOT00000059466,ENSRNOT00000023977,ENSRNOT00000025258,ENSRNOT00000026778,ENSRNOT00000041296,ENSRNOT00000013058,ENSRNOT00000019155,ENSRNOT00000013025,ENSRNOT00000021164,ENSRNOT00000066877,ENSRNOT00000029819,ENSRNOT00000013182,ENSRNOT00000026699,ENSRNOT00000064153,ENSRNOT00000059993,ENSRNOT00000014089,ENSRNOT00000014020,ENSRNOT00000022478,ENSRNOT00000023741,ENSRNOT00000064276,ENSRNOT00000048270,…	2833356752	94.8907	2975.06
cellular amide metabolic process(GO:0043603)	129	129	3	43	6.52	126	30217	0.42	Lnpep,Gstm4,Stat5b	ENSRNOT00000022958,ENSRNOT00000043451,ENSRNOT00000019285,ENSRNOT00000025315,ENSRNOT00000058166,ENSRNOT00000026536,ENSRNOT00000025415,ENSRNOT00000022796,ENSRNOT00000019023,ENSRNOT00000067905,ENSRNOT00000037656,ENSRNOT00000020192,ENSRNOT00000043752,ENSRNOT00000027868,ENSRNOT00000025657,ENSRNOT00000025689,ENSRNOT00000020252,ENSRNOT00000022511,ENSRNOT00000070802,ENSRNOT00000025858,ENSRNOT00000014041,…	28172902249	99.2717	309.69
response to epidermal growth factor(GO:0070849)	31	31	2	44	4.35	29	30314	0.1	Gstp1,Stat5b	ENSRNOT00000048371,ENSRNOT00000036217,ENSRNOT00000066901,ENSRNOT00000066877,ENSRNOT00000067901,ENSRNOT00000026627,ENSRNOT00000027868,ENSRNOT00000021432,ENSRNOT00000043580,ENSRNOT00000022276,ENSRNOT00000071485,ENSRNOT00000005674,ENSRNOT00000025149,ENSRNOT00000013608,ENSRNOT00000073049,ENSRNOT00000005311,ENSRNOT00000003511,ENSRNOT00000063833,ENSRNOT00000040840,ENSRNOT00000073579,ENSRNOT00000039709,…	38610266476	101.358	3143.52
regulation of body fluid levels(GO:0050878)	295	295	4	42	8.7	291	30052	0.96	Stat5a,Stat5b,Scnn1b,Serping1	ENSRNOT00000022813,ENSRNOT00000064505,ENSRNOT00000066733,ENSRNOT00000057078,ENSRNOT00000048371,ENSRNOT00000014317,ENSRNOT00000019361,ENSRNOT00000019305,ENSRNOT00000019340,ENSRNOT00000064541,ENSRNOT00000057160,ENSRNOT00000059538,ENSRNOT00000019283,ENSRNOT00000030912,ENSRNOT00000015836,ENSRNOT00000026831,ENSRNOT00000026862,ENSRNOT00000019237,ENSRNOT00000015874,ENSRNOT00000021048,ENSRNOT00000037806,…	22859859692	103.015	3168.21
negative regulation of neuron apoptotic process(GO:0043524)	131	131	3	43	6.52	128	30215	0.42	Fyn,Ccl2,Jak2	ENSRNOT00000026920,ENSRNOT00000019192,ENSRNOT00000025342,ENSRNOT00000030912,ENSRNOT00000014492,ENSRNOT00000041296,ENSRNOT00000041288,ENSRNOT00000058166,ENSRNOT00000037725,ENSRNOT00000021189,ENSRNOT00000042145,ENSRNOT00000026637,ENSRNOT00000026685,ENSRNOT00000023558,ENSRNOT00000025669,ENSRNOT00000022363,ENSRNOT00000009094,ENSRNOT00000038537,ENSRNOT00000014014,ENSRNOT00000025794,ENSRNOT00000022200,…	28014756779	103.779	3176.71
response to oxygen levels(GO:0070482)	296	297	4	42	8.7	292	30051	0.96	Ccl2,Stat5b,Ets1,Sod3	ENSRNOT00000066767,ENSRNOT00000015944,ENSRNOT00000025258,ENSRNOT00000015940,ENSRNOT00000026767,ENSRNOT00000019361,ENSRNOT00000025297,ENSRNOT00000019377,ENSRNOT00000057160,ENSRNOT00000022923,ENSRNOT00000043434,ENSRNOT00000066670,ENSRNOT00000019192,ENSRNOT00000025362,ENSRNOT00000026831,ENSRNOT00000037883,ENSRNOT00000064442,ENSRNOT00000014178,ENSRNOT00000019070,ENSRNOT00000022679,ENSRNOT00000058162,…	22825221578	104.312	317.81
regulation of interleukin-1 production(GO:0032652)	33	33	2	44	4.35	31	30312	0.1	Gstp1,Jak2	ENSRNOT00000029985,ENSRNOT00000014103,ENSRNOT00000014163,ENSRNOT00000021164,ENSRNOT00000026699,ENSRNOT00000037655,ENSRNOT00000014020,ENSRNOT00000043650,ENSRNOT00000021730,ENSRNOT00000015139,ENSRNOT00000061973,ENSRNOT00000004280,ENSRNOT00000011073,ENSRNOT00000013577,ENSRNOT00000026207,ENSRNOT00000019473,ENSRNOT00000017305,ENSRNOT00000032163,ENSRNOT00000075291,ENSRNOT00000009993,ENSRNOT00000009919,…	37942692949	114.869	3435.52
T cell homeostasis(GO:0043029)	34	34	2	44	4.35	32	30311	0.11	Stat5a,Stat5b	ENSRNOT00000025362,ENSRNOT00000025312,ENSRNOT00000065753,ENSRNOT00000048080,ENSRNOT00000023588,ENSRNOT00000025928,ENSRNOT00000023845,ENSRNOT00000056525,ENSRNOT00000027759,ENSRNOT00000026496,ENSRNOT00000012354,ENSRNOT00000028328,ENSRNOT00000003768,ENSRNOT00000000352,ENSRNOT00000005479,ENSRNOT00000028051,ENSRNOT00000000697,ENSRNOT00000010383,ENSRNOT00000073144,ENSRNOT00000033533,ENSRNOT00000010476,…	37624876058	121.931	3630.08
regulation of protein localization to nucleus(GO:1900180)	140	140	3	43	6.52	137	30206	0.45	Fyn,Il18,Jak2	ENSRNOT00000064505,ENSRNOT00000019396,ENSRNOT00000026920,ENSRNOT00000019283,ENSRNOT00000037895,ENSRNOT00000029996,ENSRNOT00000013025,ENSRNOT00000019174,ENSRNOT00000026586,ENSRNOT00000048529,ENSRNOT00000021113,ENSRNOT00000014167,ENSRNOT00000026705,ENSRNOT00000067901,ENSRNOT00000048656,ENSRNOT00000009115,ENSRNOT00000020194,ENSRNOT00000020182,ENSRNOT00000049146,ENSRNOT00000042273,ENSRNOT00000059993,…	27332271063	125.661	3724.15
regulation of apoptotic signaling pathway(GO:2001233)	312	312	4	42	8.7	308	30035	1.02	Fyn,Cx3cl1,Jak2,Ptprc	ENSRNOT00000023962,ENSRNOT00000025228,ENSRNOT00000025282,ENSRNOT00000014382,ENSRNOT00000030837,ENSRNOT00000066657,ENSRNOT00000064401,ENSRNOT00000059599,ENSRNOT00000043434,ENSRNOT00000066670,ENSRNOT00000019192,ENSRNOT00000025354,ENSRNOT00000025344,ENSRNOT00000019285,ENSRNOT00000019272,ENSRNOT00000025362,ENSRNOT00000019258,ENSRNOT00000025312,ENSRNOT00000025317,ENSRNOT00000014492,ENSRNOT00000041288,…	22286436071	126.649	3736.42
regulation of extrinsic apoptotic signaling pathway(GO:2001236)	141	141	3	43	6.52	138	30205	0.45	Fyn,Cx3cl1,Ptprc	ENSRNOT00000023962,ENSRNOT00000025282,ENSRNOT00000066657,ENSRNOT00000064401,ENSRNOT00000043434,ENSRNOT00000019192,ENSRNOT00000019272,ENSRNOT00000025362,ENSRNOT00000025312,ENSRNOT00000014492,ENSRNOT00000041288,ENSRNOT00000066950,ENSRNOT00000022683,ENSRNOT00000058166,ENSRNOT00000065722,ENSRNOT00000026705,ENSRNOT00000013191,ENSRNOT00000026637,ENSRNOT00000014216,ENSRNOT00000026699,ENSRNOT00000014268,…	27259212404	128.258	3766.85
positive regulation of locomotion(GO:0040017)	315	316	4	42	8.7	311	30032	1.02	Ccl2,Ets1,Jak2,Ptprc	ENSRNOT00000023965,ENSRNOT00000022836,ENSRNOT00000030893,ENSRNOT00000023951,ENSRNOT00000023926,ENSRNOT00000015940,ENSRNOT00000025222,ENSRNOT00000019361,ENSRNOT00000047268,ENSRNOT00000043449,ENSRNOT00000066670,ENSRNOT00000059510,ENSRNOT00000025354,ENSRNOT00000025344,ENSRNOT00000019285,ENSRNOT00000019267,ENSRNOT00000019262,ENSRNOT00000026852,ENSRNOT00000037883,ENSRNOT00000014492,ENSRNOT00000021066,…	22188505895	131.181	3835.44
male sex differentiation(GO:0046661)	143	143	3	43	6.52	140	30203	0.46	Kitlg,Stat5a,Stat5b	ENSRNOT00000022802,ENSRNOT00000014320,ENSRNOT00000019349,ENSRNOT00000022990,ENSRNOT00000025347,ENSRNOT00000025378,ENSRNOT00000019272,ENSRNOT00000022627,ENSRNOT00000021055,ENSRNOT00000022687,ENSRNOT00000025494,ENSRNOT00000025462,ENSRNOT00000021164,ENSRNOT00000066888,ENSRNOT00000022798,ENSRNOT00000067940,ENSRNOT00000013105,ENSRNOT00000030726,ENSRNOT00000009129,ENSRNOT00000023558,ENSRNOT00000023554,…	27114662865	133.551	388.73
interleukin-1 beta production(GO:0032611)	36	36	2	44	4.35	34	30309	0.11	Gstp1,Jak2	ENSRNOT00000029985,ENSRNOT00000014103,ENSRNOT00000014163,ENSRNOT00000021164,ENSRNOT00000026699,ENSRNOT00000037655,ENSRNOT00000015139,ENSRNOT00000061973,ENSRNOT00000021972,ENSRNOT00000004280,ENSRNOT00000011073,ENSRNOT00000013577,ENSRNOT00000026207,ENSRNOT00000019473,ENSRNOT00000017305,ENSRNOT00000032163,ENSRNOT00000075291,ENSRNOT00000009993,ENSRNOT00000007655,ENSRNOT00000009919,ENSRNOT00000061580,…	37017969991	136.664	3960.22
cellular response to biotic stimulus(GO:0071216)	145	145	3	43	6.52	142	30201	0.47	Gstp1,Il18,Ccl2	ENSRNOT00000059466,ENSRNOT00000023977,ENSRNOT00000025258,ENSRNOT00000026778,ENSRNOT00000025228,ENSRNOT00000041296,ENSRNOT00000021036,ENSRNOT00000013058,ENSRNOT00000019155,ENSRNOT00000013025,ENSRNOT00000021164,ENSRNOT00000066877,ENSRNOT00000029819,ENSRNOT00000013182,ENSRNOT00000026699,ENSRNOT00000043770,ENSRNOT00000064153,ENSRNOT00000059993,ENSRNOT00000014089,ENSRNOT00000014020,ENSRNOT00000022478,…	26972154308	138.981	4009.54
regeneration(GO:0031099)	151	151	3	43	6.52	148	30195	0.49	Gstp1,Ccl2,Jak2	ENSRNOT00000048367,ENSRNOT00000025297,ENSRNOT00000066670,ENSRNOT00000019283,ENSRNOT00000014405,ENSRNOT00000037883,ENSRNOT00000037806,ENSRNOT00000059627,ENSRNOT00000025488,ENSRNOT00000019180,ENSRNOT00000021105,ENSRNOT00000021156,ENSRNOT00000036148,ENSRNOT00000022774,ENSRNOT00000067901,ENSRNOT00000020197,ENSRNOT00000023548,ENSRNOT00000049048,ENSRNOT00000070832,ENSRNOT00000027970,ENSRNOT00000014089,…	2655631526	156.097	4483.49
angiogenesis(GO:0001525)	332	333	4	42	8.7	328	30015	1.08	Cx3cl1,Il18,Ccl2,Ets1	ENSRNOT00000031986,ENSRNOT00000026767,ENSRNOT00000014320,ENSRNOT00000019361,ENSRNOT00000066657,ENSRNOT00000057160,ENSRNOT00000029660,ENSRNOT00000043434,ENSRNOT00000066670,ENSRNOT00000019192,ENSRNOT00000019285,ENSRNOT00000015836,ENSRNOT00000025394,ENSRNOT00000014405,ENSRNOT00000037883,ENSRNOT00000037895,ENSRNOT00000014492,ENSRNOT00000014193,ENSRNOT00000036258,ENSRNOT00000058162,ENSRNOT00000013050,…	21650636701	159.036	450.44
negative regulation of neuron death(GO:1901215)	152	152	3	43	6.52	149	30194	0.49	Fyn,Ccl2,Jak2	ENSRNOT00000057160,ENSRNOT00000026920,ENSRNOT00000019192,ENSRNOT00000025342,ENSRNOT00000030912,ENSRNOT00000014492,ENSRNOT00000041296,ENSRNOT00000041288,ENSRNOT00000021081,ENSRNOT00000058166,ENSRNOT00000037725,ENSRNOT00000021189,ENSRNOT00000042145,ENSRNOT00000026637,ENSRNOT00000026685,ENSRNOT00000023558,ENSRNOT00000025669,ENSRNOT00000059974,ENSRNOT00000022363,ENSRNOT00000009094,ENSRNOT00000038537,…	26488643752	159.072	450.44
positive regulation of cell-cell adhesion(GO:0022409)	39	39	2	44	4.35	37	30306	0.12	Cx3cl1,Ccl2	ENSRNOT00000064505,ENSRNOT00000058332,ENSRNOT00000065897,ENSRNOT00000043215,ENSRNOT00000021164,ENSRNOT00000009000,ENSRNOT00000064091,ENSRNOT00000013694,ENSRNOT00000056354,ENSRNOT00000016555,ENSRNOT00000026038,ENSRNOT00000012578,ENSRNOT00000017784,ENSRNOT00000014865,ENSRNOT00000016991,ENSRNOT00000011237,ENSRNOT00000013538,ENSRNOT00000014657,ENSRNOT00000013619,ENSRNOT00000009656,ENSRNOT00000060335,…	36171406257	160.279	450.44
regulation of interleukin-2 production(GO:0032663)	39	39	2	44	4.35	37	30306	0.12	Stat5a,Stat5b	ENSRNOT00000047291,ENSRNOT00000057160,ENSRNOT00000059524,ENSRNOT00000025456,ENSRNOT00000022360,ENSRNOT00000025901,ENSRNOT00000028965,ENSRNOT00000020566,ENSRNOT00000028881,ENSRNOT00000011322,ENSRNOT00000026187,ENSRNOT00000016717,ENSRNOT00000015641,ENSRNOT00000010148,ENSRNOT00000060366,ENSRNOT00000032121,ENSRNOT00000061583,ENSRNOT00000007738,ENSRNOT00000006308,ENSRNOT00000012963,ENSRNOT00000068418,…	36171406257	160.279	450.44
lipopolysaccharide-mediated signaling pathway(GO:0031663)	39	39	2	44	4.35	37	30306	0.12	Il18,Ccl2	ENSRNOT00000013058,ENSRNOT00000029819,ENSRNOT00000013182,ENSRNOT00000014020,ENSRNOT00000064276,ENSRNOT00000048270,ENSRNOT00000015139,ENSRNOT00000013768,ENSRNOT00000027786,ENSRNOT00000019787,ENSRNOT00000017688,ENSRNOT00000017687,ENSRNOT00000014865,ENSRNOT00000011130,ENSRNOT00000019465,ENSRNOT00000005885,ENSRNOT00000020959,ENSRNOT00000004799,ENSRNOT00000009989,ENSRNOT00000028051,ENSRNOT00000000617,…	36171406257	160.279	450.44
response to reactive oxygen species(GO:0000302)	153	154	3	43	6.52	150	30193	0.49	Gstp1,Ets1,Sod3	ENSRNOT00000066767,ENSRNOT00000023945,ENSRNOT00000022884,ENSRNOT00000026767,ENSRNOT00000019361,ENSRNOT00000014382,ENSRNOT00000014384,ENSRNOT00000019192,ENSRNOT00000064728,ENSRNOT00000065890,ENSRNOT00000014151,ENSRNOT00000013176,ENSRNOT00000019052,ENSRNOT00000026654,ENSRNOT00000026670,ENSRNOT00000027891,ENSRNOT00000043770,ENSRNOT00000042230,ENSRNOT00000027836,ENSRNOT00000023477,ENSRNOT00000025669,…	26421422673	162.082	4535.53
positive regulation of alpha-beta T cell activation(GO:0046635)	40	40	2	44	4.35	38	30305	0.13	Il18,Ptprc	ENSRNOT00000019396,ENSRNOT00000047291,ENSRNOT00000019299,ENSRNOT00000037883,ENSRNOT00000014151,ENSRNOT00000065753,ENSRNOT00000021285,ENSRNOT00000020337,ENSRNOT00000025901,ENSRNOT00000025878,ENSRNOT00000004032,ENSRNOT00000013701,ENSRNOT00000013732,ENSRNOT00000015065,ENSRNOT00000016942,ENSRNOT00000005902,ENSRNOT00000020994,ENSRNOT00000015641,ENSRNOT00000005898,ENSRNOT00000000525,ENSRNOT00000000352,…	35904393813	168.553	4696.43
cellular response to oxidative stress(GO:0034599)	156	157	3	43	6.52	153	30190	0.5	Ets1,Sod3,Jak2	ENSRNOT00000066767,ENSRNOT00000022861,ENSRNOT00000023945,ENSRNOT00000022884,ENSRNOT00000031974,ENSRNOT00000014382,ENSRNOT00000047240,ENSRNOT00000022988,ENSRNOT00000043434,ENSRNOT00000019192,ENSRNOT00000064442,ENSRNOT00000064728,ENSRNOT00000026531,ENSRNOT00000066879,ENSRNOT00000013176,ENSRNOT00000019052,ENSRNOT00000026670,ENSRNOT00000043770,ENSRNOT00000042230,ENSRNOT00000027836,ENSRNOT00000023477,…	26222402743	171.328	4753.43
interleukin-1 production(GO:0032612)	41	41	2	44	4.35	39	30304	0.13	Gstp1,Jak2	ENSRNOT00000029985,ENSRNOT00000014103,ENSRNOT00000014163,ENSRNOT00000021164,ENSRNOT00000026699,ENSRNOT00000037655,ENSRNOT00000014020,ENSRNOT00000043650,ENSRNOT00000021730,ENSRNOT00000015139,ENSRNOT00000016519,ENSRNOT00000061973,ENSRNOT00000021972,ENSRNOT00000004280,ENSRNOT00000011073,ENSRNOT00000013577,ENSRNOT00000026207,ENSRNOT00000019473,ENSRNOT00000017305,ENSRNOT00000032163,ENSRNOT00000075291,…	35644308965	177.026	4826.72
positive regulation of myeloid leukocyte differentiation(GO:0002763)	41	41	2	44	4.35	39	30304	0.13	Kitlg,Stat5a	ENSRNOT00000023962,ENSRNOT00000025222,ENSRNOT00000015827,ENSRNOT00000023661,ENSRNOT00000025820,ENSRNOT00000056140,ENSRNOT00000021752,ENSRNOT00000016664,ENSRNOT00000016613,ENSRNOT00000015139,ENSRNOT00000013694,ENSRNOT00000055562,ENSRNOT00000071215,ENSRNOT00000013354,ENSRNOT00000005902,ENSRNOT00000018982,ENSRNOT00000005898,ENSRNOT00000009759,ENSRNOT00000032333,ENSRNOT00000011731,ENSRNOT00000009919,…	35644308965	177.026	4826.72
cellular response to interferon-gamma(GO:0071346)	41	41	2	44	4.35	39	30304	0.13	Ccl2,Jak2	ENSRNOT00000019361,ENSRNOT00000026920,ENSRNOT00000066950,ENSRNOT00000021164,ENSRNOT00000067901,ENSRNOT00000013182,ENSRNOT00000027976,ENSRNOT00000042314,ENSRNOT00000014073,ENSRNOT00000025977,ENSRNOT00000037339,ENSRNOT00000038264,ENSRNOT00000020606,ENSRNOT00000012137,ENSRNOT00000037181,ENSRNOT00000027634,ENSRNOT00000012075,ENSRNOT00000027762,ENSRNOT00000017749,ENSRNOT00000014865,ENSRNOT00000005898,…	35644308965	177.026	4826.72
cellular response to organic cyclic compound(GO:0071407)	342	342	4	42	8.7	338	30005	1.11	Gstp1,Il18,Ccl2,Fbxo32	ENSRNOT00000066767,ENSRNOT00000030893,ENSRNOT00000022898,ENSRNOT00000025258,ENSRNOT00000048371,ENSRNOT00000019361,ENSRNOT00000025297,ENSRNOT00000014353,ENSRNOT00000043408,ENSRNOT00000026920,ENSRNOT00000019272,ENSRNOT00000014405,ENSRNOT00000026862,ENSRNOT00000029696,ENSRNOT00000041296,ENSRNOT00000058500,ENSRNOT00000014178,ENSRNOT00000048606,ENSRNOT00000064744,ENSRNOT00000036229,ENSRNOT00000042046,…	21346981608	177.218	4826.72
cellular response to steroid hormone stimulus(GO:0071383)	158	158	3	43	6.52	155	30188	0.51	Gstp1,Ccl2,Fbxo32	ENSRNOT00000066767,ENSRNOT00000022898,ENSRNOT00000019361,ENSRNOT00000014353,ENSRNOT00000026862,ENSRNOT00000029696,ENSRNOT00000014178,ENSRNOT00000036229,ENSRNOT00000042046,ENSRNOT00000058143,ENSRNOT00000048529,ENSRNOT00000014152,ENSRNOT00000022713,ENSRNOT00000000812,ENSRNOT00000067901,ENSRNOT00000019002,ENSRNOT00000013182,ENSRNOT00000013142,ENSRNOT00000009129,ENSRNOT00000073970,ENSRNOT00000023664,…	26091868295	177.671	4826.72

## Sheet: LF-HCO up-regulated
Biological processes associated with overrepresentation of up-regulated genes in mammary tumors of LF-HCO group
#term	term_size	term_size_in_genome	list1_positives	list1_negatives	list1_percentage	list2_positives	list2_negatives	list2_percentage	list1_positive_ids	list2_positive_ids	odds_ratio_log	pvalue	adj_pvalue
4-hydroxyproline metabolic process(GO:0019471)	10	10	3	19	13.64	7	30376	0.02	Ero1l,Egln3,P4ha1	ENSRNOT00000026767,ENSRNOT00000042144,ENSRNOT00000049914,ENSRNOT00000028434,ENSRNOT00000003526,ENSRNOT00000054958,ENSRNOT00000005014	65296712624	0.00039322	4.28107
glycolytic process(GO:0006096)	92	93	5	17	22.73	87	30296	0.29	Hk2,Ldha,Ddit4,Pgk1,Pfkl	ENSRNOT00000031935,ENSRNOT00000026760,ENSRNOT00000041163,ENSRNOT00000026942,ENSRNOT00000057199,ENSRNOT00000066912,ENSRNOT00000043224,ENSRNOT00000065791,ENSRNOT00000037679,ENSRNOT00000009111,ENSRNOT00000025731,ENSRNOT00000025700,ENSRNOT00000023482,ENSRNOT00000038656,ENSRNOT00000073960,ENSRNOT00000070925,ENSRNOT00000023685,ENSRNOT00000020647,ENSRNOT00000072429,ENSRNOT00000072433,ENSRNOT00000071439,…	46290874193	0.000574455	2.64737
glucose catabolic process(GO:0006007)	108	109	5	17	22.73	103	30280	0.34	Hk2,Ldha,Ddit4,Pgk1,Pfkl	ENSRNOT00000031935,ENSRNOT00000026760,ENSRNOT00000041163,ENSRNOT00000026942,ENSRNOT00000057199,ENSRNOT00000066912,ENSRNOT00000043224,ENSRNOT00000065791,ENSRNOT00000037679,ENSRNOT00000009111,ENSRNOT00000023543,ENSRNOT00000025731,ENSRNOT00000025700,ENSRNOT00000023482,ENSRNOT00000038656,ENSRNOT00000073960,ENSRNOT00000022213,ENSRNOT00000070925,ENSRNOT00000023685,ENSRNOT00000065393,ENSRNOT00000056317,…	44597382877	0.00129242	2.64737
hexose catabolic process(GO:0019320)	111	112	5	17	22.73	106	30277	0.35	Hk2,Ldha,Ddit4,Pgk1,Pfkl	ENSRNOT00000031935,ENSRNOT00000026760,ENSRNOT00000041163,ENSRNOT00000026942,ENSRNOT00000057199,ENSRNOT00000066912,ENSRNOT00000043224,ENSRNOT00000065791,ENSRNOT00000037679,ENSRNOT00000009111,ENSRNOT00000023543,ENSRNOT00000025731,ENSRNOT00000025700,ENSRNOT00000023482,ENSRNOT00000038656,ENSRNOT00000073960,ENSRNOT00000022213,ENSRNOT00000070925,ENSRNOT00000023685,ENSRNOT00000065393,ENSRNOT00000056317,…	44309291016	0.00148392	2.64737
monosaccharide catabolic process(GO:0046365)	113	114	5	17	22.73	108	30275	0.36	Hk2,Ldha,Ddit4,Pgk1,Pfkl	ENSRNOT00000031935,ENSRNOT00000026760,ENSRNOT00000041163,ENSRNOT00000026942,ENSRNOT00000057199,ENSRNOT00000066912,ENSRNOT00000043224,ENSRNOT00000065791,ENSRNOT00000037679,ENSRNOT00000009111,ENSRNOT00000023543,ENSRNOT00000025731,ENSRNOT00000025700,ENSRNOT00000023482,ENSRNOT00000038656,ENSRNOT00000073960,ENSRNOT00000022213,ENSRNOT00000070925,ENSRNOT00000023685,ENSRNOT00000065393,ENSRNOT00000056317,…	44121709097	0.00162365	2.64737
single-organism carbohydrate catabolic process(GO:0044724)	138	139	5	17	22.73	133	30250	0.44	Hk2,Ldha,Ddit4,Pgk1,Pfkl	ENSRNOT00000022813,ENSRNOT00000022818,ENSRNOT00000031935,ENSRNOT00000026760,ENSRNOT00000025282,ENSRNOT00000041163,ENSRNOT00000026942,ENSRNOT00000057199,ENSRNOT00000048533,ENSRNOT00000048554,ENSRNOT00000066912,ENSRNOT00000043224,ENSRNOT00000019023,ENSRNOT00000065791,ENSRNOT00000037679,ENSRNOT00000009111,ENSRNOT00000023543,ENSRNOT00000025731,ENSRNOT00000025700,ENSRNOT00000023482,ENSRNOT00000038656,…	42031269036	0.00443161	4.28107
carbohydrate catabolic process(GO:0016052)	139	140	5	17	22.73	134	30249	0.44	Hk2,Ldha,Ddit4,Pgk1,Pfkl	ENSRNOT00000022813,ENSRNOT00000022818,ENSRNOT00000031935,ENSRNOT00000026760,ENSRNOT00000025282,ENSRNOT00000041163,ENSRNOT00000026942,ENSRNOT00000057199,ENSRNOT00000048533,ENSRNOT00000048554,ENSRNOT00000066912,ENSRNOT00000043224,ENSRNOT00000019023,ENSRNOT00000065791,ENSRNOT00000037679,ENSRNOT00000009111,ENSRNOT00000023543,ENSRNOT00000025731,ENSRNOT00000025700,ENSRNOT00000023482,ENSRNOT00000038656,…	41956031735	0.00459483	4.28107
glucose metabolic process(GO:0006006)	243	244	5	17	22.73	238	30145	0.78	Hk2,Ldha,Ddit4,Pgk1,Pfkl	ENSRNOT00000025260,ENSRNOT00000031935,ENSRNOT00000048371,ENSRNOT00000026760,ENSRNOT00000025282,ENSRNOT00000041163,ENSRNOT00000022963,ENSRNOT00000026942,ENSRNOT00000057199,ENSRNOT00000019199,ENSRNOT00000030912,ENSRNOT00000025362,ENSRNOT00000021055,ENSRNOT00000066912,ENSRNOT00000066915,ENSRNOT00000014153,ENSRNOT00000014167,ENSRNOT00000022721,ENSRNOT00000043224,ENSRNOT00000022748,ENSRNOT00000065791,…	36177282456	0.0737428	60.1188
hexose metabolic process(GO:0019318)	269	270	5	17	22.73	264	30119	0.87	Hk2,Ldha,Ddit4,Pgk1,Pfkl	ENSRNOT00000066711,ENSRNOT00000025260,ENSRNOT00000031935,ENSRNOT00000048371,ENSRNOT00000026760,ENSRNOT00000025282,ENSRNOT00000064548,ENSRNOT00000041163,ENSRNOT00000048318,ENSRNOT00000022963,ENSRNOT00000026942,ENSRNOT00000057199,ENSRNOT00000019199,ENSRNOT00000030912,ENSRNOT00000025362,ENSRNOT00000021055,ENSRNOT00000066912,ENSRNOT00000066915,ENSRNOT00000014153,ENSRNOT00000014167,ENSRNOT00000022721,…	35131869461	0.121595	80.7626
generation of precursor metabolites and energy(GO:0006091)	270	271	5	17	22.73	265	30118	0.87	Hk2,Ldha,Ddit4,Pgk1,Pfkl	ENSRNOT00000022813,ENSRNOT00000023905,ENSRNOT00000031935,ENSRNOT00000048371,ENSRNOT00000026760,ENSRNOT00000025223,ENSRNOT00000025282,ENSRNOT00000014382,ENSRNOT00000041163,ENSRNOT00000057144,ENSRNOT00000022988,ENSRNOT00000026912,ENSRNOT00000026942,ENSRNOT00000057199,ENSRNOT00000065978,ENSRNOT00000019199,ENSRNOT00000015852,ENSRNOT00000048429,ENSRNOT00000021134,ENSRNOT00000025419,ENSRNOT00000066912,…	3509373021	0.123831	80.7626
monosaccharide metabolic process(GO:0005996)	290	291	5	17	22.73	285	30098	0.94	Hk2,Ldha,Ddit4,Pgk1,Pfkl	ENSRNOT00000066711,ENSRNOT00000025260,ENSRNOT00000031935,ENSRNOT00000048371,ENSRNOT00000026760,ENSRNOT00000026749,ENSRNOT00000025282,ENSRNOT00000064548,ENSRNOT00000041163,ENSRNOT00000048318,ENSRNOT00000022963,ENSRNOT00000026942,ENSRNOT00000057199,ENSRNOT00000019199,ENSRNOT00000030912,ENSRNOT00000025362,ENSRNOT00000021055,ENSRNOT00000019106,ENSRNOT00000066912,ENSRNOT00000066915,ENSRNOT00000014153,…	34359493915	0.175815	104.243
cellular carbohydrate metabolic process(GO:0044262)	310	310	5	17	22.73	305	30078	1	Hk2,Ldha,Has2,Ddit4,Pfkl	ENSRNOT00000022813,ENSRNOT00000026821,ENSRNOT00000031935,ENSRNOT00000048371,ENSRNOT00000026760,ENSRNOT00000041106,ENSRNOT00000025282,ENSRNOT00000019305,ENSRNOT00000041163,ENSRNOT00000043461,ENSRNOT00000022985,ENSRNOT00000065965,ENSRNOT00000019199,ENSRNOT00000025362,ENSRNOT00000029674,ENSRNOT00000014456,ENSRNOT00000066950,ENSRNOT00000021022,ENSRNOT00000037809,ENSRNOT00000000905,ENSRNOT00000048533,…	33674620783	0.243661	13.243
cellular modified amino acid metabolic process(GO:0006575)	150	150	4	18	18.18	146	30237	0.48	Ero1l,Ddah1,Egln3,P4ha1	ENSRNOT00000022895,ENSRNOT00000023939,ENSRNOT00000023913,ENSRNOT00000047210,ENSRNOT00000015956,ENSRNOT00000026767,ENSRNOT00000015974,ENSRNOT00000025315,ENSRNOT00000058166,ENSRNOT00000019158,ENSRNOT00000026536,ENSRNOT00000026583,ENSRNOT00000026564,ENSRNOT00000021105,ENSRNOT00000042144,ENSRNOT00000019023,ENSRNOT00000067901,ENSRNOT00000037656,ENSRNOT00000020192,ENSRNOT00000043752,ENSRNOT00000025657,…	38291376005	0.388436	194.875
monocarboxylic acid metabolic process(GO:0032787)	351	351	5	17	22.73	346	30037	1.14	Ero1l,Ldha,Egln3,P4ha1,Fabp3	ENSRNOT00000022879,ENSRNOT00000025260,ENSRNOT00000048367,ENSRNOT00000026767,ENSRNOT00000015961,ENSRNOT00000019361,ENSRNOT00000047296,ENSRNOT00000019302,ENSRNOT00000041140,ENSRNOT00000025354,ENSRNOT00000025344,ENSRNOT00000014415,ENSRNOT00000026862,ENSRNOT00000015870,ENSRNOT00000030962,ENSRNOT00000021064,ENSRNOT00000058166,ENSRNOT00000000956,ENSRNOT00000013025,ENSRNOT00000026588,ENSRNOT00000025446,…	32399710274	0.446504	208.007
peptidyl-proline hydroxylation to 4-hydroxy-L-proline(GO:0018401)	6	6	2	20	9.09	4	30379	0.01	Egln3,P4ha1	ENSRNOT00000026767,ENSRNOT00000042144,ENSRNOT00000028434,ENSRNOT00000054958	66326274051	0.748334	325.376
alpha-amino acid metabolic process(GO:1901605)	201	201	4	18	18.18	197	30186	0.65	Ero1l,Ddah1,Egln3,P4ha1	ENSRNOT00000023974,ENSRNOT00000026820,ENSRNOT00000023900,ENSRNOT00000023913,ENSRNOT00000047210,ENSRNOT00000015956,ENSRNOT00000015967,ENSRNOT00000026767,ENSRNOT00000015974,ENSRNOT00000057160,ENSRNOT00000029677,ENSRNOT00000022628,ENSRNOT00000066986,ENSRNOT00000071992,ENSRNOT00000058166,ENSRNOT00000013058,ENSRNOT00000026564,ENSRNOT00000021105,ENSRNOT00000000881,ENSRNOT00000022721,ENSRNOT00000042144,…	35278523942	1.23509	503.455
peptidyl-proline hydroxylation(GO:0019511)	11	11	2	20	9.09	9	30374	0.03	Egln3,P4ha1	ENSRNOT00000026767,ENSRNOT00000042144,ENSRNOT00000027726,ENSRNOT00000026118,ENSRNOT00000028434,ENSRNOT00000054958,ENSRNOT00000076548,ENSRNOT00000046943,ENSRNOT00000002639	5821532588	2.73788	1050.38
organic anion transport(GO:0015711)	300	302	4	18	18.18	296	30087	0.97	Slc7a2,Slc16a3,Slc2a1,Fabp3	ENSRNOT00000029721,ENSRNOT00000043374,ENSRNOT00000043305,ENSRNOT00000059430,ENSRNOT00000059424,ENSRNOT00000015944,ENSRNOT00000015956,ENSRNOT00000014317,ENSRNOT00000019361,ENSRNOT00000047296,ENSRNOT00000014391,ENSRNOT00000029626,ENSRNOT00000026925,ENSRNOT00000026929,ENSRNOT00000015866,ENSRNOT00000047380,ENSRNOT00000025333,ENSRNOT00000019080,ENSRNOT00000058166,ENSRNOT00000026575,ENSRNOT00000021129,…	31174116127	5.90628	2140.04
cellular amino acid metabolic process(GO:0006520)	353	353	4	18	18.18	349	30034	1.15	Ero1l,Ddah1,Egln3,P4ha1	ENSRNOT00000064518,ENSRNOT00000023974,ENSRNOT00000022895,ENSRNOT00000026820,ENSRNOT00000023939,ENSRNOT00000023900,ENSRNOT00000057051,ENSRNOT00000023913,ENSRNOT00000047210,ENSRNOT00000015956,ENSRNOT00000015967,ENSRNOT00000026767,ENSRNOT00000015974,ENSRNOT00000025284,ENSRNOT00000057160,ENSRNOT00000057128,ENSRNOT00000015851,ENSRNOT00000029677,ENSRNOT00000025315,ENSRNOT00000022628,ENSRNOT00000066986,…	29509360333	11.0742	3801.35

## Sheet: HOO down-regulated
Biological processes associated with overrepresentation of down-regulated genes in mammary tumors of HOO group
#term	term_size	term_size_in_genome	list1_positives	list1_negatives	list1_percentage	list2_positives	list2_negatives	list2_percentage	list1_positive_ids	list2_positive_ids	odds_ratio_log	pvalue	adj_pvalue
response to ketone(GO:1901654)	144	145	5	21	19.23	139	30229	0.46	Gas6,Cav1,Cbr1,Slit3,Fbxo32	ENSRNOT00000023951,ENSRNOT00000015944,ENSRNOT00000019361,ENSRNOT00000014445,ENSRNOT00000014178,ENSRNOT00000022603,ENSRNOT00000037806,ENSRNOT00000022665,ENSRNOT00000025493,ENSRNOT00000026530,ENSRNOT00000013025,ENSRNOT00000047053,ENSRNOT00000058296,ENSRNOT00000058295,ENSRNOT00000019023,ENSRNOT00000013182,ENSRNOT00000064679,ENSRNOT00000025536,ENSRNOT00000027891,ENSRNOT00000049154,ENSRNOT00000038635,…	39469985491	0.0135154	88.1342
regulation of heart contraction(GO:0008016)	128	128	3	23	11.54	125	30243	0.41	Cav1,Popdc2,Epas1	ENSRNOT00000022813,ENSRNOT00000014320,ENSRNOT00000019361,ENSRNOT00000019311,ENSRNOT00000064555,ENSRNOT00000015863,ENSRNOT00000022603,ENSRNOT00000058143,ENSRNOT00000013058,ENSRNOT00000047053,ENSRNOT00000014151,ENSRNOT00000067949,ENSRNOT00000026691,ENSRNOT00000064679,ENSRNOT00000021217,ENSRNOT00000022406,ENSRNOT00000042230,ENSRNOT00000027875,ENSRNOT00000023488,ENSRNOT00000070864,ENSRNOT00000025847,…	34518243672	0.1767	4609.05
response to steroid hormone(GO:0048545)	460	462	6	20	23.08	454	29914	1.49	Gstp1,Cav1,Cbr1,Slit3,Ets1,Fbxo32	ENSRNOT00000066767,ENSRNOT00000058367,ENSRNOT00000022898,ENSRNOT00000048347,ENSRNOT00000025260,ENSRNOT00000015944,ENSRNOT00000019396,ENSRNOT00000026760,ENSRNOT00000014320,ENSRNOT00000019361,ENSRNOT00000019346,ENSRNOT00000014353,ENSRNOT00000019192,ENSRNOT00000026862,ENSRNOT00000037883,ENSRNOT00000029696,ENSRNOT00000014178,ENSRNOT00000022603,ENSRNOT00000021081,ENSRNOT00000037806,ENSRNOT00000036229,…	29840118749	0.207154	534.347
negative regulation of cytokine-mediated signaling pathway(GO:0001960)	31	31	3	23	11.54	28	30340	0.09	Gas6,Cav1,Slit3	ENSRNOT00000064785,ENSRNOT00000029865,ENSRNOT00000029878,ENSRNOT00000000814,ENSRNOT00000042384,ENSRNOT00000012137,ENSRNOT00000021833,ENSRNOT00000028740,ENSRNOT00000027038,ENSRNOT00000014865,ENSRNOT00000060292,ENSRNOT00000010183,ENSRNOT00000007593,ENSRNOT00000007535,ENSRNOT00000018877,ENSRNOT00000028181,ENSRNOT00000063770,ENSRNOT00000010015,ENSRNOT00000073239,ENSRNOT00000005479,ENSRNOT00000005477,…	49511358155	0.245828	534.347
regulation of response to cytokine stimulus(GO:0060759)	67	67	3	23	11.54	64	30304	0.21	Gas6,Cav1,Slit3	ENSRNOT00000059466,ENSRNOT00000026920,ENSRNOT00000025354,ENSRNOT00000025344,ENSRNOT00000030975,ENSRNOT00000064785,ENSRNOT00000029865,ENSRNOT00000029878,ENSRNOT00000021164,ENSRNOT00000029819,ENSRNOT00000000814,ENSRNOT00000067901,ENSRNOT00000026699,ENSRNOT00000023504,ENSRNOT00000042384,ENSRNOT00000056079,ENSRNOT00000042314,ENSRNOT00000022255,ENSRNOT00000012137,ENSRNOT00000021833,ENSRNOT00000028740,…	41232699854	0.25669	1859.86
negative regulation of response to cytokine stimulus(GO:0060761)	35	35	3	23	11.54	32	30336	0.11	Gas6,Cav1,Slit3	ENSRNOT00000064785,ENSRNOT00000029865,ENSRNOT00000029878,ENSRNOT00000000814,ENSRNOT00000042384,ENSRNOT00000022255,ENSRNOT00000012137,ENSRNOT00000021833,ENSRNOT00000028740,ENSRNOT00000027038,ENSRNOT00000014865,ENSRNOT00000060292,ENSRNOT00000010183,ENSRNOT00000007593,ENSRNOT00000007535,ENSRNOT00000018877,ENSRNOT00000028181,ENSRNOT00000063770,ENSRNOT00000010015,ENSRNOT00000073239,ENSRNOT00000005479,…	4817472575	0.357129	582.209
response to alcohol(GO:0097305)	334	336	5	21	19.23	329	30039	1.08	Gstp1,Cbr1,Slit3,Ets1,Fbxo32	ENSRNOT00000023977,ENSRNOT00000015944,ENSRNOT00000026760,ENSRNOT00000019361,ENSRNOT00000019377,ENSRNOT00000019199,ENSRNOT00000019272,ENSRNOT00000015870,ENSRNOT00000037883,ENSRNOT00000014178,ENSRNOT00000014180,ENSRNOT00000021055,ENSRNOT00000022603,ENSRNOT00000042046,ENSRNOT00000025493,ENSRNOT00000026530,ENSRNOT00000037725,ENSRNOT00000048509,ENSRNOT00000048529,ENSRNOT00000014152,ENSRNOT00000021156,…	30791095403	0.846269	988.358
blood circulation(GO:0008015)	347	347	5	21	19.23	342	30026	1.13	Lnpep,Gas6,Cav1,Popdc2,Epas1	ENSRNOT00000022813,ENSRNOT00000064513,ENSRNOT00000022802,ENSRNOT00000030893,ENSRNOT00000023957,ENSRNOT00000057078,ENSRNOT00000014320,ENSRNOT00000019361,ENSRNOT00000019311,ENSRNOT00000019305,ENSRNOT00000064555,ENSRNOT00000057160,ENSRNOT00000019192,ENSRNOT00000030906,ENSRNOT00000015863,ENSRNOT00000014178,ENSRNOT00000022603,ENSRNOT00000058143,ENSRNOT00000058162,ENSRNOT00000019107,ENSRNOT00000019109,…	30399236896	1.01777	988.358
circulatory system process(GO:0003013)	350	350	5	21	19.23	345	30023	1.14	Lnpep,Gas6,Cav1,Popdc2,Epas1	ENSRNOT00000022813,ENSRNOT00000064513,ENSRNOT00000022802,ENSRNOT00000030893,ENSRNOT00000023957,ENSRNOT00000057078,ENSRNOT00000014320,ENSRNOT00000019361,ENSRNOT00000019311,ENSRNOT00000019305,ENSRNOT00000064555,ENSRNOT00000057160,ENSRNOT00000019192,ENSRNOT00000030906,ENSRNOT00000015863,ENSRNOT00000014178,ENSRNOT00000022603,ENSRNOT00000058143,ENSRNOT00000058162,ENSRNOT00000019107,ENSRNOT00000019109,…	30310900913	1.06096	988.358
regulation of cytokine-mediated signaling pathway(GO:0001959)	61	61	3	23	11.54	58	30310	0.19	Gas6,Cav1,Slit3	ENSRNOT00000059466,ENSRNOT00000026920,ENSRNOT00000025354,ENSRNOT00000025344,ENSRNOT00000064785,ENSRNOT00000029865,ENSRNOT00000029878,ENSRNOT00000021164,ENSRNOT00000029819,ENSRNOT00000000814,ENSRNOT00000067901,ENSRNOT00000026699,ENSRNOT00000023504,ENSRNOT00000042384,ENSRNOT00000056079,ENSRNOT00000042314,ENSRNOT00000012137,ENSRNOT00000021833,ENSRNOT00000028740,ENSRNOT00000027786,ENSRNOT00000027038,…	42219080322	1.93504	157.73
steroid esterification(GO:0034433)	11	11	2	24	7.69	9	30359	0.03	Scd1,Abcg1	ENSRNOT00000026585,ENSRNOT00000015368,ENSRNOT00000027150,ENSRNOT00000005677,ENSRNOT00000073593,ENSRNOT00000004662,ENSRNOT00000024917,ENSRNOT00000041891,ENSRNOT00000074357	56387170658	3.85174	209.31
sterol esterification(GO:0034434)	11	11	2	24	7.69	9	30359	0.03	Scd1,Abcg1	ENSRNOT00000026585,ENSRNOT00000015368,ENSRNOT00000027150,ENSRNOT00000005677,ENSRNOT00000073593,ENSRNOT00000004662,ENSRNOT00000024917,ENSRNOT00000041891,ENSRNOT00000074357	56387170658	3.85174	209.31
cholesterol esterification(GO:0034435)	11	11	2	24	7.69	9	30359	0.03	Scd1,Abcg1	ENSRNOT00000026585,ENSRNOT00000015368,ENSRNOT00000027150,ENSRNOT00000005677,ENSRNOT00000073593,ENSRNOT00000004662,ENSRNOT00000024917,ENSRNOT00000041891,ENSRNOT00000074357	56387170658	3.85174	209.31
negative regulation of interleukin-1 production(GO:0032692)	12	12	2	24	7.69	10	30358	0.03	Gstp1,Gas6	ENSRNOT00000014103,ENSRNOT00000043650,ENSRNOT00000004280,ENSRNOT00000011073,ENSRNOT00000026207,ENSRNOT00000075291,ENSRNOT00000051883,ENSRNOT00000074583,ENSRNOT00000034960,ENSRNOT00000074357	55333236104	4.61965	2317.29
fatty acid metabolic process(GO:0006631)	253	253	4	22	15.38	249	30119	0.82	Scd1,Scd4,Acsm3,Cav1	ENSRNOT00000022879,ENSRNOT00000015961,ENSRNOT00000019361,ENSRNOT00000047296,ENSRNOT00000019302,ENSRNOT00000041140,ENSRNOT00000025354,ENSRNOT00000025344,ENSRNOT00000014415,ENSRNOT00000026862,ENSRNOT00000015870,ENSRNOT00000021064,ENSRNOT00000013025,ENSRNOT00000026588,ENSRNOT00000025446,ENSRNOT00000026575,ENSRNOT00000047053,ENSRNOT00000048529,ENSRNOT00000014155,ENSRNOT00000014167,ENSRNOT00000022716,…	30907104921	6.06795	2826.37
ovulation cycle process(GO:0022602)	98	100	3	23	11.54	95	30273	0.31	Cbr1,Slit3,Ets1	ENSRNOT00000022802,ENSRNOT00000023957,ENSRNOT00000029651,ENSRNOT00000019272,ENSRNOT00000038972,ENSRNOT00000022672,ENSRNOT00000013058,ENSRNOT00000014106,ENSRNOT00000026637,ENSRNOT00000026662,ENSRNOT00000027836,ENSRNOT00000021366,ENSRNOT00000023664,ENSRNOT00000014093,ENSRNOT00000022481,ENSRNOT00000043554,ENSRNOT00000043602,ENSRNOT00000056457,ENSRNOT00000016669,ENSRNOT00000071405,ENSRNOT00000021963,…	37272526863	8.00774	3267.53
response to hypoxia(GO:0001666)	275	276	4	22	15.38	271	30097	0.89	Cav1,Ets1,Sod3,Epas1	ENSRNOT00000066767,ENSRNOT00000015944,ENSRNOT00000025258,ENSRNOT00000015940,ENSRNOT00000026767,ENSRNOT00000019361,ENSRNOT00000025297,ENSRNOT00000019377,ENSRNOT00000057160,ENSRNOT00000022923,ENSRNOT00000043434,ENSRNOT00000066670,ENSRNOT00000019192,ENSRNOT00000025362,ENSRNOT00000026831,ENSRNOT00000037883,ENSRNOT00000064442,ENSRNOT00000014178,ENSRNOT00000019070,ENSRNOT00000022679,ENSRNOT00000058162,…	30053138649	8.37883	3267.53
response to decreased oxygen levels(GO:0036293)	278	279	4	22	15.38	274	30094	0.9	Cav1,Ets1,Sod3,Epas1	ENSRNOT00000066767,ENSRNOT00000015944,ENSRNOT00000025258,ENSRNOT00000015940,ENSRNOT00000026767,ENSRNOT00000019361,ENSRNOT00000025297,ENSRNOT00000019377,ENSRNOT00000057160,ENSRNOT00000022923,ENSRNOT00000043434,ENSRNOT00000066670,ENSRNOT00000019192,ENSRNOT00000025362,ENSRNOT00000026831,ENSRNOT00000037883,ENSRNOT00000064442,ENSRNOT00000014178,ENSRNOT00000019070,ENSRNOT00000022679,ENSRNOT00000058162,…	29942048967	8.73735	3267.53
fatty acid biosynthetic process(GO:0006633)	102	102	3	23	11.54	99	30269	0.33	Scd1,Scd4,Acsm3	ENSRNOT00000022879,ENSRNOT00000019361,ENSRNOT00000047296,ENSRNOT00000041140,ENSRNOT00000025354,ENSRNOT00000025344,ENSRNOT00000026862,ENSRNOT00000014155,ENSRNOT00000022716,ENSRNOT00000067975,ENSRNOT00000000821,ENSRNOT00000037608,ENSRNOT00000014213,ENSRNOT00000027834,ENSRNOT00000036481,ENSRNOT00000025625,ENSRNOT00000023664,ENSRNOT00000023638,ENSRNOT00000025856,ENSRNOT00000014074,ENSRNOT00000057616,…	36858775881	9.01939	3267.53
ovulation cycle(GO:0042698)	105	107	3	23	11.54	102	30266	0.34	Cbr1,Slit3,Ets1	ENSRNOT00000022802,ENSRNOT00000023957,ENSRNOT00000029651,ENSRNOT00000019272,ENSRNOT00000038972,ENSRNOT00000022672,ENSRNOT00000013058,ENSRNOT00000014106,ENSRNOT00000026637,ENSRNOT00000026662,ENSRNOT00000027836,ENSRNOT00000021366,ENSRNOT00000023664,ENSRNOT00000014093,ENSRNOT00000022481,ENSRNOT00000043554,ENSRNOT00000043602,ENSRNOT00000056457,ENSRNOT00000016669,ENSRNOT00000021727,ENSRNOT00000071405,…	36559255087	9.83053	3373.94
regulation of body fluid levels(GO:0050878)	295	295	4	22	15.38	291	30077	0.96	Gas6,Cav1,Scnn1b,Serping1	ENSRNOT00000022813,ENSRNOT00000064505,ENSRNOT00000066733,ENSRNOT00000057078,ENSRNOT00000048371,ENSRNOT00000014317,ENSRNOT00000019361,ENSRNOT00000019305,ENSRNOT00000019340,ENSRNOT00000064541,ENSRNOT00000057160,ENSRNOT00000059538,ENSRNOT00000019283,ENSRNOT00000030912,ENSRNOT00000015836,ENSRNOT00000026831,ENSRNOT00000026862,ENSRNOT00000019237,ENSRNOT00000015874,ENSRNOT00000021048,ENSRNOT00000037806,…	29334446796	10.9838	3455.45
response to oxygen levels(GO:0070482)	296	297	4	22	15.38	292	30076	0.96	Cav1,Ets1,Sod3,Epas1	ENSRNOT00000066767,ENSRNOT00000015944,ENSRNOT00000025258,ENSRNOT00000015940,ENSRNOT00000026767,ENSRNOT00000019361,ENSRNOT00000025297,ENSRNOT00000019377,ENSRNOT00000057160,ENSRNOT00000022923,ENSRNOT00000043434,ENSRNOT00000066670,ENSRNOT00000019192,ENSRNOT00000025362,ENSRNOT00000026831,ENSRNOT00000037883,ENSRNOT00000064442,ENSRNOT00000014178,ENSRNOT00000019070,ENSRNOT00000022679,ENSRNOT00000058162,…	2929980896	11.1278	3455.45
response to oxidative stress(GO:0006979)	305	306	4	22	15.38	301	30067	0.99	Gstp1,Ets1,Sod3,Epas1	ENSRNOT00000066767,ENSRNOT00000022861,ENSRNOT00000023945,ENSRNOT00000023939,ENSRNOT00000022884,ENSRNOT00000014317,ENSRNOT00000026767,ENSRNOT00000019361,ENSRNOT00000031974,ENSRNOT00000014382,ENSRNOT00000014384,ENSRNOT00000047240,ENSRNOT00000058423,ENSRNOT00000022988,ENSRNOT00000065910,ENSRNOT00000043434,ENSRNOT00000019192,ENSRNOT00000037890,ENSRNOT00000064442,ENSRNOT00000048429,ENSRNOT00000014180,…	28993251468	12.4864	3701.09
myeloid cell homeostasis(GO:0002262)	118	119	3	23	11.54	115	30253	0.38	Kitlg,Ets1,Epas1	ENSRNOT00000022884,ENSRNOT00000019192,ENSRNOT00000014413,ENSRNOT00000019272,ENSRNOT00000030943,ENSRNOT00000019109,ENSRNOT00000026531,ENSRNOT00000067901,ENSRNOT00000013165,ENSRNOT00000026637,ENSRNOT00000019052,ENSRNOT00000026662,ENSRNOT00000065753,ENSRNOT00000064671,ENSRNOT00000021217,ENSRNOT00000042209,ENSRNOT00000027851,ENSRNOT00000035409,ENSRNOT00000023664,ENSRNOT00000014095,ENSRNOT00000021452,…	35355365765	13.8945	3939.38
wound healing(GO:0042060)	320	321	4	22	15.38	316	30052	1.04	Gas6,Cav1,Ets1,Serping1	ENSRNOT00000036025,ENSRNOT00000022813,ENSRNOT00000064505,ENSRNOT00000015940,ENSRNOT00000019396,ENSRNOT00000014317,ENSRNOT00000025297,ENSRNOT00000019305,ENSRNOT00000019340,ENSRNOT00000064536,ENSRNOT00000057160,ENSRNOT00000059538,ENSRNOT00000019192,ENSRNOT00000019283,ENSRNOT00000015836,ENSRNOT00000014405,ENSRNOT00000019237,ENSRNOT00000015874,ENSRNOT00000037883,ENSRNOT00000021048,ENSRNOT00000029994,…	28501941877	15.0129	4079.14
tissue remodeling(GO:0048771)	132	132	3	23	11.54	129	30239	0.42	Gas6,Cav1,Epas1	ENSRNOT00000022802,ENSRNOT00000023957,ENSRNOT00000023920,ENSRNOT00000057078,ENSRNOT00000025223,ENSRNOT00000043434,ENSRNOT00000019199,ENSRNOT00000037895,ENSRNOT00000013058,ENSRNOT00000009132,ENSRNOT00000023558,ENSRNOT00000023546,ENSRNOT00000023530,ENSRNOT00000025718,ENSRNOT00000023488,ENSRNOT00000027935,ENSRNOT00000035238,ENSRNOT00000023664,ENSRNOT00000023661,ENSRNOT00000025845,ENSRNOT00000056109,…	34201934293	19.3489	4852.86

## Sheet: HOO up-regulated
Biological processes associated with overrepresentation of up-regulated genes in mammary tumors of HOO group
#term	term_size	term_size_in_genome	list1_positives	list1_negatives	list1_percentage	list2_positives	list2_negatives	list2_percentage	list1_positive_ids	list2_positive_ids	odds_ratio_log	pvalue	adj_pvalue
glucose metabolic process(GO:0006006)	244	244	6	30	16.67	238	30127	0.78	Ldha,Igfbp4,Aldoa,Ddit4,Pgm1,Pfkm	ENSRNOT00000025260,ENSRNOT00000031935,ENSRNOT00000048371,ENSRNOT00000026760,ENSRNOT00000025282,ENSRNOT00000041163,ENSRNOT00000022963,ENSRNOT00000026942,ENSRNOT00000057199,ENSRNOT00000019199,ENSRNOT00000030912,ENSRNOT00000025362,ENSRNOT00000021055,ENSRNOT00000066912,ENSRNOT00000066915,ENSRNOT00000014167,ENSRNOT00000022721,ENSRNOT00000043224,ENSRNOT00000022748,ENSRNOT00000065791,ENSRNOT00000013142,…	32314684725	0.0400196	235.773
hexose metabolic process(GO:0019318)	270	270	6	30	16.67	264	30101	0.87	Ldha,Igfbp4,Aldoa,Ddit4,Pgm1,Pfkm	ENSRNOT00000066711,ENSRNOT00000025260,ENSRNOT00000031935,ENSRNOT00000048371,ENSRNOT00000026760,ENSRNOT00000025282,ENSRNOT00000064548,ENSRNOT00000041163,ENSRNOT00000048318,ENSRNOT00000022963,ENSRNOT00000026942,ENSRNOT00000057199,ENSRNOT00000019199,ENSRNOT00000030912,ENSRNOT00000025362,ENSRNOT00000021055,ENSRNOT00000066912,ENSRNOT00000066915,ENSRNOT00000014167,ENSRNOT00000022721,ENSRNOT00000043224,…	31269266572	0.0723007	235.773
hexose catabolic process(GO:0019320)	112	112	4	32	11.11	108	30257	0.36	Ldha,Aldoa,Ddit4,Pfkm	ENSRNOT00000031935,ENSRNOT00000026760,ENSRNOT00000041163,ENSRNOT00000026942,ENSRNOT00000057199,ENSRNOT00000066912,ENSRNOT00000043224,ENSRNOT00000065791,ENSRNOT00000037679,ENSRNOT00000009111,ENSRNOT00000023543,ENSRNOT00000025731,ENSRNOT00000025700,ENSRNOT00000023482,ENSRNOT00000038656,ENSRNOT00000073960,ENSRNOT00000022213,ENSRNOT00000070925,ENSRNOT00000023685,ENSRNOT00000065393,ENSRNOT00000056317,…	35559100728	0.093874	938.125
monosaccharide metabolic process(GO:0005996)	291	291	6	30	16.67	285	30080	0.94	Ldha,Igfbp4,Aldoa,Ddit4,Pgm1,Pfkm	ENSRNOT00000066711,ENSRNOT00000025260,ENSRNOT00000031935,ENSRNOT00000048371,ENSRNOT00000026760,ENSRNOT00000026749,ENSRNOT00000025282,ENSRNOT00000064548,ENSRNOT00000041163,ENSRNOT00000048318,ENSRNOT00000022963,ENSRNOT00000026942,ENSRNOT00000057199,ENSRNOT00000019199,ENSRNOT00000030912,ENSRNOT00000025362,ENSRNOT00000021055,ENSRNOT00000019106,ENSRNOT00000066912,ENSRNOT00000066915,ENSRNOT00000014167,…	30496886854	0.111774	242.997
response to reactive oxygen species(GO:0000302)	154	154	4	32	11.11	150	30215	0.49	Areg,Ldha,Jun,Ucp2	ENSRNOT00000066767,ENSRNOT00000023945,ENSRNOT00000022884,ENSRNOT00000026767,ENSRNOT00000019361,ENSRNOT00000014382,ENSRNOT00000014384,ENSRNOT00000019192,ENSRNOT00000064728,ENSRNOT00000065890,ENSRNOT00000014151,ENSRNOT00000013176,ENSRNOT00000019052,ENSRNOT00000026654,ENSRNOT00000064687,ENSRNOT00000026670,ENSRNOT00000027891,ENSRNOT00000043770,ENSRNOT00000042230,ENSRNOT00000027836,ENSRNOT00000023477,…	3226016933	0.32875	1949.19
glycolytic process(GO:0006096)	93	93	4	32	11.11	89	30276	0.29	Ldha,Aldoa,Ddit4,Pfkm	ENSRNOT00000031935,ENSRNOT00000026760,ENSRNOT00000041163,ENSRNOT00000026942,ENSRNOT00000057199,ENSRNOT00000066912,ENSRNOT00000043224,ENSRNOT00000065791,ENSRNOT00000037679,ENSRNOT00000009111,ENSRNOT00000025731,ENSRNOT00000025700,ENSRNOT00000023482,ENSRNOT00000038656,ENSRNOT00000073960,ENSRNOT00000070925,ENSRNOT00000023685,ENSRNOT00000020647,ENSRNOT00000072429,ENSRNOT00000072433,ENSRNOT00000071439,…	3750032687	0.448421	731.151
glucose catabolic process(GO:0006007)	109	109	4	32	11.11	105	30260	0.35	Ldha,Aldoa,Ddit4,Pfkm	ENSRNOT00000031935,ENSRNOT00000026760,ENSRNOT00000041163,ENSRNOT00000026942,ENSRNOT00000057199,ENSRNOT00000066912,ENSRNOT00000043224,ENSRNOT00000065791,ENSRNOT00000037679,ENSRNOT00000009111,ENSRNOT00000023543,ENSRNOT00000025731,ENSRNOT00000025700,ENSRNOT00000023482,ENSRNOT00000038656,ENSRNOT00000073960,ENSRNOT00000022213,ENSRNOT00000070925,ENSRNOT00000023685,ENSRNOT00000065393,ENSRNOT00000056317,…	35841800955	0.842988	938.125
dichotomous subdivision of an epithelial terminal unit(GO:0060600)	12	12	2	34	5.56	10	30355	0.03	Areg,Sema3a	ENSRNOT00000036025,ENSRNOT00000022951,ENSRNOT00000019285,ENSRNOT00000014492,ENSRNOT00000066819,ENSRNOT00000009132,ENSRNOT00000006991,ENSRNOT00000006849,ENSRNOT00000032158,ENSRNOT00000010201	51849180905	0.89313	4854.16
monosaccharide catabolic process(GO:0046365)	114	114	4	32	11.11	110	30255	0.36	Ldha,Aldoa,Ddit4,Pfkm	ENSRNOT00000031935,ENSRNOT00000026760,ENSRNOT00000041163,ENSRNOT00000026942,ENSRNOT00000057199,ENSRNOT00000066912,ENSRNOT00000043224,ENSRNOT00000065791,ENSRNOT00000037679,ENSRNOT00000009111,ENSRNOT00000023543,ENSRNOT00000025731,ENSRNOT00000025700,ENSRNOT00000023482,ENSRNOT00000038656,ENSRNOT00000073960,ENSRNOT00000022213,ENSRNOT00000070925,ENSRNOT00000023685,ENSRNOT00000065393,ENSRNOT00000056317,…	35374948316	1.00688	938.125
single-organism carbohydrate catabolic process(GO:0044724)	139	139	4	32	11.11	135	30230	0.44	Ldha,Aldoa,Ddit4,Pfkm	ENSRNOT00000022813,ENSRNOT00000022818,ENSRNOT00000031935,ENSRNOT00000026760,ENSRNOT00000025282,ENSRNOT00000041163,ENSRNOT00000026942,ENSRNOT00000057199,ENSRNOT00000048533,ENSRNOT00000048554,ENSRNOT00000066912,ENSRNOT00000043224,ENSRNOT00000019023,ENSRNOT00000065791,ENSRNOT00000037679,ENSRNOT00000009111,ENSRNOT00000023543,ENSRNOT00000025731,ENSRNOT00000025700,ENSRNOT00000023482,ENSRNOT00000038656,…	33318737677	2.20023	1639.95
carbohydrate catabolic process(GO:0016052)	140	140	4	32	11.11	136	30229	0.45	Ldha,Aldoa,Ddit4,Pfkm	ENSRNOT00000022813,ENSRNOT00000022818,ENSRNOT00000031935,ENSRNOT00000026760,ENSRNOT00000025282,ENSRNOT00000041163,ENSRNOT00000026942,ENSRNOT00000057199,ENSRNOT00000048533,ENSRNOT00000048554,ENSRNOT00000066912,ENSRNOT00000043224,ENSRNOT00000019023,ENSRNOT00000065791,ENSRNOT00000037679,ENSRNOT00000009111,ENSRNOT00000023543,ENSRNOT00000025731,ENSRNOT00000025700,ENSRNOT00000023482,ENSRNOT00000038656,…	33244605801	2.26304	1639.95
cellular carbohydrate metabolic process(GO:0044262)	310	310	5	31	13.89	305	30060	1	Ldha,Igfbp4,Has3,Ddit4,Pfkm	ENSRNOT00000022813,ENSRNOT00000026821,ENSRNOT00000031935,ENSRNOT00000048371,ENSRNOT00000026760,ENSRNOT00000041106,ENSRNOT00000025282,ENSRNOT00000019305,ENSRNOT00000041163,ENSRNOT00000043461,ENSRNOT00000022985,ENSRNOT00000065965,ENSRNOT00000019199,ENSRNOT00000025362,ENSRNOT00000029674,ENSRNOT00000014456,ENSRNOT00000066950,ENSRNOT00000021022,ENSRNOT00000037809,ENSRNOT00000000905,ENSRNOT00000048533,…	27660895946	3.10517	1949.19

## Sheet: LF-HOO down-regulated
Biological processes associated with overrepresentation of down-regulated genes in mammary tumors of LF-HOO group
#term	term_size	term_size_in_genome	list1_positives	list1_negatives	list1_percentage	list2_positives	list2_negatives	list2_percentage	list1_positive_ids	list2_positive_ids	odds_ratio_log	pvalue	adj_pvalue
response to oxygen levels(GO:0070482)	297	297	5	14	26.32	292	30091	0.96	Cav1,Ccl2,Lmna,Sod3,Plau	ENSRNOT00000066767,ENSRNOT00000015944,ENSRNOT00000025258,ENSRNOT00000015940,ENSRNOT00000026767,ENSRNOT00000019361,ENSRNOT00000025297,ENSRNOT00000019377,ENSRNOT00000057160,ENSRNOT00000022923,ENSRNOT00000043434,ENSRNOT00000066670,ENSRNOT00000019192,ENSRNOT00000025362,ENSRNOT00000026831,ENSRNOT00000037883,ENSRNOT00000064442,ENSRNOT00000014178,ENSRNOT00000019070,ENSRNOT00000022679,ENSRNOT00000058162,…	36056081833	0.0894168	194.392
response to hypoxia(GO:0001666)	276	276	5	14	26.32	271	30112	0.89	Cav1,Ccl2,Lmna,Sod3,Plau	ENSRNOT00000066767,ENSRNOT00000015944,ENSRNOT00000025258,ENSRNOT00000015940,ENSRNOT00000026767,ENSRNOT00000019361,ENSRNOT00000025297,ENSRNOT00000019377,ENSRNOT00000057160,ENSRNOT00000022923,ENSRNOT00000043434,ENSRNOT00000066670,ENSRNOT00000019192,ENSRNOT00000025362,ENSRNOT00000026831,ENSRNOT00000037883,ENSRNOT00000064442,ENSRNOT00000014178,ENSRNOT00000019070,ENSRNOT00000022679,ENSRNOT00000058162,…	36809408043	0.0623126	194.392
response to decreased oxygen levels(GO:0036293)	279	279	5	14	26.32	274	30109	0.9	Cav1,Ccl2,Lmna,Sod3,Plau	ENSRNOT00000066767,ENSRNOT00000015944,ENSRNOT00000025258,ENSRNOT00000015940,ENSRNOT00000026767,ENSRNOT00000019361,ENSRNOT00000025297,ENSRNOT00000019377,ENSRNOT00000057160,ENSRNOT00000022923,ENSRNOT00000043434,ENSRNOT00000066670,ENSRNOT00000019192,ENSRNOT00000025362,ENSRNOT00000026831,ENSRNOT00000037883,ENSRNOT00000064442,ENSRNOT00000014178,ENSRNOT00000019070,ENSRNOT00000022679,ENSRNOT00000058162,…	36698318858	0.0657234	194.392
